# Supplementary material for: LncGSAR Controls Ovarian Granulosa Cell Steroidogenesis via Sponging MiR-125b to Activate SCAP/SREBP Pathway
Source: Int J Mol Sci. 2022 Oct 12;23(20):12132. doi: 10.3390/ijms232012132 (PMC9603659; doi:10.3390/ijms232012132)
Supplement: Supplementary file 1 [file ijms-23-12132-s001.zip]

Archive with 6 entries (6 files):
- Figure S1, S2 and S3.pdf
- Table S1 and S2.xlsx
- Table S3.xlsx
- Table S4.xlsx
- Table S5.xlsx
- Table S6.xlsx
