# Supplementary material for: LncGSAR Controls Ovarian Granulosa Cell Steroidogenesis via Sponging MiR-125b to Activate SCAP/SREBP Pathway
Source: Int J Mol Sci. 2022 Oct 12;23(20):12132. doi: 10.3390/ijms232012132 (PMC9603659; doi:10.3390/ijms232012132)
Supplement: Supplementary file 1 [file ijms-23-12132-s001.zip › Table S1 and S2.xlsx]

## Sheet: Sheet1
LncGSAR controls Ovarian granulosa cell steroidogenesis via sponging MiR-125b to activate SCAP/SREBP pathway
Supplementary Table S1. Information of Primers.
Gene	Forward (5'-3')	Reverse (5'-3')	Application
Ovis aries
SCAP	GTTGCTGCCACAGGTGTCT	AGCCCATGGTTGTAGAAGGC	qPCR
SREBP	GGGAGGTGAGAGGTGGCTGACG	CTGGAACTGAGCCTGGAG	qPCR
CYP11A1	TCTCAGGACTTCGTCAGCCT	AGGCAAAGCGAAACAGGTCT	qPCR
CYP19A1	CCGAAGTTGTGCCTATTGCC	AAATGAGGGGCCCAATTCCC	qPCR
3β-HSD	TTCCCGGATGAGCCTTCCTA	GTCACTAGGTGGCGGTTGAA	qPCR
LncGSAR	ATCCTGTCACTCGGTAGCCT	AGGTGTATCCTGACCCCCTC	qPCR
GAPDH	ACAGTCAAGGCAGAGAACGG	CCAGCATCACCCCACTTGAT	qPCR
MiR-125b	CGCGTCCCTGAGACCCTAA	AGTGCAGGGTCCGAGGTATT	qPCR
U6	GCGCGCTCGCTTCGGC	AGTGCAGGGTCCGAGGTATT	qPCR
pmirGLO-lncGSAR-WT	GCTAGCCCGGGCTCGAGATCTGGTACGGAGCGGCCCGGTGCC	CAGTACCGGAATGCCAAGCTTATCAGCCTGCCAGTGCAGAAGACAT	Vector construction
pmirGLO-SCAP-WT	GCTAGCCCGGGCTCGAGATCTGTCCTTCCAATGAACACCCAG	CAGTACCGGAATGCCAAGCTTGCTCAGCATCCGGCCTCCTGG	Vector construction
pcDNA3.1-lncGSAR	GGTACGGAGCGGCCCGGTGCC	ATCAGCCTGCCAGTGCAGAAGACAT	Vector construction
pcDNA3.1-SCAP	GTCCTTCCAATGAACACCCAG	GCTCAGCATCCGGCCTCCTGG	Vector construction
pcDNA3.1-SREBP	GGGAGGTGAGAGGTGGCTGACG	AACAATCTCCTTGTATATAT	Vector construction
Supplementary Table S2. Oligonucleotide sequences in this study.
Fragment name	Sequences, 5’ to 3’
si-lncGSAR#1	GGCGAUCUGUUGACUUCUAAG
si-lncGSAR#2	CGAGACCUCUGUAAGUAUAAU
si-SCAP#1	GAGUUGUGGUGUUCUGCAACC
si-SCAP#2	GAGUGGUUUCAGAAUUGUAUC
miR-125b mimics	UCCCUGAGACCCUAACUUGUG
