# Supplementary material for: LncGSAR Controls Ovarian Granulosa Cell Steroidogenesis via Sponging MiR-125b to Activate SCAP/SREBP Pathway
Source: Int J Mol Sci. 2022 Oct 12;23(20):12132. doi: 10.3390/ijms232012132 (PMC9603659; doi:10.3390/ijms232012132)
Supplement: Supplementary file 1 [file ijms-23-12132-s001.zip › Table S3.xlsx]

## Sheet: Sheet1
LncGSAR controls Ovarian granulosa cell steroidogenesis via sponging MiR-125b to activate SCAP/SREBP pathway
Supplementary Table S3. The information of differentially expressed 461 lncRNA transcripts (281 upregulated and 180 downregulated) in the Optimum and High group.
gene_id	gene_name	gene_locus	Optimum_FPKM	High_FPKM	log2FoldChange	pvalue	padj
ENSOARG00000015177	IFIT1	22:10811884-10821866	16.2037	87.6619	-2.70687	9.26355e-34	2.76492e-30
ENSOARG00000009964	TRPC4	10:24229989-24435384	29.5631	4.91988	2.32904	8.33455e-24	1.71025e-20
XLOC_265814	XLOC_265814	X:25704024-25938506	0.206172	0	14.0927	4.96512e-19	7.76261e-16
ENSOARG00000017549	DPYD	1:73400419-74365125	5.51189	12.8066	-1.62577	1.816e-16	2.12939e-13
ENSOARG00000020495	RTP4	1:198138027-198223956	2.67224	7.69993	-1.80127	1.12259e-15	1.18893e-12
XLOC_161917	XLOC_161917	26:1593182-1645675	0.593675	0	13.4595	2.17331e-15	2.16225e-12
ENSOARG00000010512	SGCD	5:65071638-65507410	6.53943	1.69028	1.6887	5.75818e-15	5.10953e-12
ENSOARG00000019232	ERBB4	2:212081308-212484401	3.08478	0.761442	2.04497	6.69085e-14	4.88164e-11
ENSOARG00000006132	TECRL	6:79614071-79793106	0	0.275558	-13.1848	3.32674e-13	2.00832e-10
XLOC_067471	XLOC_067471	14:27293190-27369625	0.381708	0	13.3609	3.36433e-13	2.00832e-10
ENSOARG00000009301	COLEC12	23:35558221-35884837	1.14496	3.49803	-1.79846	4.04625e-13	2.37226e-10
ENSOARG00000001574	BTG2	12:485439-548329	3.28155	4.66084	2.36628	2.80191e-12	1.3851e-09
XLOC_241396	XLOC_241396	8:22720662-22784978	0	0.410937	-13.4385	2.86876e-12	1.3851e-09
XLOC_029151	XLOC_029151	10:24229176-24277790	3.34246	0.447604	2.66933	3.24945e-12	1.52409e-09
XLOC_167657	XLOC_167657	3:20316371-20365271	1.40564	4.11176	-1.80376	4.95839e-12	2.26103e-09
ENSOARG00000026007	ENSOARG00000026007	3:100723193-100724856	65.3393	1.91268	4.8375	9.41391e-12	4.06681e-09
ENSOARG00000009168	PTPN5	21:25317363-25376964	5.17636	0.851225	2.25407	1.59979e-11	6.64866e-09
ENSOARG00000014319	DDAH1	1:61696186-61873396	245.91	87.8153	1.23661	2.82747e-11	1.09213e-08
XLOC_094588	XLOC_094588	18:49964928-50008346	0.412465	0	12.662	6.77711e-11	2.52848e-08
XLOC_017070	XLOC_017070	1:83033877-83083926	0.359671	0	12.6668	3.50428e-10	1.18611e-07
ENSOARG00000003291	DISC1	25:4456778-4890800	0.2319	0.651389	-1.91244	4.46799e-10	1.46967e-07
XLOC_016936	XLOC_016936	1:77534659-77618049	0	0.293581	-12.7	4.47634e-10	1.46967e-07
ENSOARG00000018738	BMP2	13:48459791-48493916	3.0534	7.90581	-1.82825	7.64234e-10	2.38965e-07
ENSOARG00000006515	COL4A2	10:84344246-84507463	59.3675	102.28	-1.13325	1.80579e-09	4.98215e-07
ENSOARG00000015517	PLCL2	1:271959723-272174628	5.5785	11.6565	-1.32301	2.50203e-09	6.57174e-07
ENSOARG00000017954	ACSL4	X:118740393-118845526	283.762	108.788	1.12875	2.96378e-09	7.428e-07
XLOC_122080	XLOC_122080	2:64293574-64323450	0.452601	0	12.2542	3.10332e-09	7.66076e-07
XLOC_183763	XLOC_183763	3:88564535-88608528	0.299079	0	12.2154	3.53468e-09	8.6605e-07
XLOC_220090	XLOC_220090	6:76909184-76963824	0.230385	0	12.1528	4.87934e-09	1.16933e-06
ENSOARG00000011111	TGFA	3:92426294-92539588	4.13864	1.35159	1.31415	6.08896e-09	1.42795e-06
ENSOARG00000000461	NEBL	13:21164641-21549607	10.3732	2.30421	2.05225	6.46726e-09	1.50591e-06
ENSOARG00000025326	ENSOARG00000025326	5:84432692-84542717	1.08134	0	15.3969	7.85955e-09	1.80451e-06
XLOC_020785	XLOC_020785	1:146268500-146340930	0.170328	0	12.1222	1.05158e-08	2.34867e-06
XLOC_044345	XLOC_044345	12:24026765-24070513	0.331557	0	12.3528	1.73904e-08	3.66001e-06
XLOC_007256	XLOC_007256	1:158522279-158554124	0	0.315294	-12.0531	1.8126e-08	3.76654e-06
XLOC_044986	XLOC_044986	12:35450522-35474553	0.436616	0	11.8912	2.09166e-08	4.23909e-06
ENSOARG00000015491	KIF4A	X:59745572-59881081	7.13427	2.40085	1.23217	2.41535e-08	4.71505e-06
XLOC_272178	XLOC_272178	X:133416561-133462870	0.270985	0	12.1452	3.36487e-08	6.42298e-06
ENSOARG00000010300	SUPT3H	20:18310535-18749906	13.1284	22.8634	-1.21538	4.40304e-08	8.2606e-06
XLOC_111629	XLOC_111629	2:113475384-113511915	0	0.388588	-12.5402	4.82706e-08	8.95379e-06
XLOC_169083	XLOC_169083	3:50473748-51228116	51.8356	24.6958	1.08461	4.89161e-08	9.02255e-06
ENSOARG00000008064	LEF1	6:17197574-17318120	0.676501	1.83355	-1.70856	7.11677e-08	1.24951e-05
ENSOARG00000000837	HHIPL1	18:63299149-63320396	20.8229	38.3617	-1.1427	7.95724e-08	1.36047e-05
XLOC_020771	XLOC_020771	1:145517325-145905104	1.7204	4.12712	-1.3428	7.99741e-08	1.36047e-05
ENSOARG00000018317	COL4A6	X:119737022-120078096	4.08342	9.03904	-1.37444	1.20222e-07	1.92544e-05
ENSOARG00000020506	ST6GAL1	1:198413998-198516381	2.1595	5.49123	-1.57671	1.23782e-07	1.96329e-05
XLOC_141914	XLOC_141914	22:5569784-5589220	0.435465	0	11.5819	1.3202e-07	2.08388e-05
ENSOARG00000015171	LIN7A	3:116683607-116864754	4.17553	1.77201	1.20733	1.54099e-07	2.3865e-05
ENSOARG00000013851	UNC79	18:57010336-57234631	0.491838	1.29158	-1.41874	1.86033e-07	2.84085e-05
XLOC_144495	XLOC_144495	22:7924334-7979984	0.183354	0	11.8526	1.99119e-07	3.02661e-05
ENSOARG00000009851	CDCA2	2:39869390-39910602	8.3248	2.92279	1.23908	2.15824e-07	3.25042e-05
ENSOARG00000008537	NAV2	21:24142840-24429529	2.71566	6.78823	-1.37744	2.30608e-07	3.35014e-05
ENSOARG00000013193	CPZ	6:114199409-114221428	1.52291	5.56838	-2.07583	2.90344e-07	4.1446e-05
XLOC_012512	XLOC_012512	1:269133873-269189911	0	0.138282	-11.6791	2.96046e-07	4.2077e-05
XLOC_158905	XLOC_158905	25:39099809-39158986	0.789457	0	14.0415	3.32001e-07	4.65824e-05
ENSOARG00000004285	CERS6	2:139486616-139831507	21.6469	9.38626	0.937801	3.56075e-07	4.93277e-05
XLOC_220991	XLOC_220991	6:98917075-98946234	0.248067	0	11.3556	3.59057e-07	4.95317e-05
XLOC_221053	XLOC_221053	6:99977421-100020037	0	0.185144	-11.6918	3.96855e-07	5.42898e-05
ENSOARG00000015669	GABRB1	6:65594446-66045124	24.8512	11.0335	1.18887	4.43138e-07	5.93841e-05
ENSOARG00000003455	CDH1	14:35389053-35459641	5.92448	2.26738	1.16648	4.52533e-07	6.03966e-05
XLOC_058175	XLOC_058175	13:21334000-21549962	4.81304	1.52029	1.30068	4.73769e-07	6.2469e-05
XLOC_156779	XLOC_156779	25:1874079-1899134	0.263691	0	11.2241	4.76773e-07	6.26137e-05
XLOC_171930	XLOC_171930	3:112815034-112841965	0	0.256174	-11.5043	4.87455e-07	6.35084e-05
XLOC_122983	XLOC_122983	2:80009588-80022492	0.520127	0	11.2459	5.08298e-07	6.59622e-05
ENSOARG00000012785	DCPS	21:28884176-28936008	12.2977	15.2377	-1.44374	8.57696e-07	0.000102773
XLOC_117310	XLOC_117310	2:227534836-227571140	0	0.171128	-11.369	8.71004e-07	0.000103988
XLOC_030156	XLOC_030156	10:43197753-43222610	0.281651	0	11.304	9.32591e-07	0.000109688
XLOC_253958	XLOC_253958	9:5050924-5064440	0.413841	0	10.9843	9.35445e-07	0.000109688
XLOC_170315	XLOC_170315	3:79702842-79884896	0	0.167119	-13.7368	9.6725e-07	0.000113013
XLOC_225607	XLOC_225607	6:75723073-75734556	0.475728	0	10.9505	1.00683e-06	0.000116807
XLOC_143327	XLOC_143327	22:36855346-36888330	0	0.166425	-11.2433	1.09061e-06	0.000125638
ENSOARG00000015503	KIF20B	22:11100600-11183551	9.20441	3.77312	1.00585	1.18312e-06	0.000134409
XLOC_272758	XLOC_272758	X:8410397-8661448	2.19423	0.880247	1.31582	1.27227e-06	0.000143543
XLOC_132193	XLOC_132193	20:25250957-25282574	0.170907	0	10.9355	1.43067e-06	0.000159226
XLOC_230600	XLOC_230600	7:44135596-44156683	0.264724	0	10.9857	1.43905e-06	0.000159461
XLOC_081100	XLOC_081100	16:63078631-63123388	0.11186	0	10.8231	1.46755e-06	0.000161686
ENSOARG00000012933	MAMDC2	2:65934114-66096923	3.05091	5.35208	-1.07114	1.50101e-06	0.00016482
XLOC_199785	XLOC_199785	4:53883398-54418284	7.89436	12.8747	-1.05376	1.55225e-06	0.000169878
XLOC_217343	XLOC_217343	6:8960009-8976336	0.342111	0	10.9843	1.56474e-06	0.000170676
XLOC_084469	XLOC_084469	16:64401382-64415034	0.372658	0	10.8487	1.72613e-06	0.000185631
XLOC_249540	XLOC_249540	9:4541958-4558468	0.28844	0	10.7523	1.84177e-06	0.000193811
XLOC_216753	XLOC_216753	5:107419944-107431396	0.408512	0	10.7292	1.91243e-06	0.000199964
ENSOARG00000003158	CEP55	22:14529369-14550251	7.8521	2.24923	1.52338	2.09759e-06	0.000215888
ENSOARG00000000333	ADAMTS7	18:29375835-29423648	9.02461	15.2119	-1.0068	2.14749e-06	0.000219646
ENSOARG00000016679	DOCK11	X:110575145-110731320	1.34741	1.79442	-1.26692	2.1544e-06	0.000219669
XLOC_003641	XLOC_003641	1:81201185-81221967	0.255486	0	10.9124	2.22403e-06	0.000226066
ENSOARG00000020238	IGSF3	1:93077218-93204117	0.506277	1.46476	-1.79431	2.23524e-06	0.000226505
XLOC_088096	XLOC_088096	17:63977749-63991770	0	0.37374	-11.194	2.37194e-06	0.000238868
XLOC_017552	XLOC_017552	1:91974094-91994607	0	0.266275	-11.2636	2.5828e-06	0.000258532
XLOC_170597	XLOC_170597	3:85616735-85624874	0.582331	0	10.7454	3.28537e-06	0.000321986
XLOC_226217	XLOC_226217	6:90353987-90375705	0	0.289598	-11.0828	3.29837e-06	0.000322297
XLOC_084438	XLOC_084438	16:63120863-63191392	0	0.323481	-13.2114	3.34814e-06	0.000324266
ENSOARG00000010698	KIAA1549	4:102238948-102404308	8.70384	15.3005	-1.05436	3.46243e-06	0.000332394
XLOC_265084	XLOC_265084	X:13289078-13319331	0.255882	0	11.4464	3.64401e-06	0.000348805
XLOC_243291	XLOC_243291	8:62614907-62645034	1.73533	0.015652	5.92023	3.75826e-06	0.000357655
ENSOARG00000016617	TRANK1	19:10548450-10632137	3.94341	7.6075	-1.14872	4.21086e-06	0.000397273
XLOC_193605	XLOC_193605	4:53791169-54418279	0.238266	0.641199	-1.55202	4.29726e-06	0.000404031
XLOC_203066	XLOC_203066	4:110430872-110449010	0	0.195415	-10.6088	4.47554e-06	0.000417446
XLOC_067490	XLOC_067490	14:28434949-28526532	0.267642	0	13.1175	4.69558e-06	0.000431836
XLOC_024360	XLOC_024360	1:211346795-211374503	0.192952	0	10.9162	4.92538e-06	0.000446713
XLOC_208518	XLOC_208518	5:72379847-72392348	0.302881	0	10.4217	5.05806e-06	0.000457482
XLOC_241666	XLOC_241666	8:28442219-28523687	0	0.250053	-13.0482	5.25896e-06	0.000469191
XLOC_030253	XLOC_030253	10:48506110-48524204	0.20647	0	10.4044	5.40879e-06	0.000478656
XLOC_255166	XLOC_255166	9:35398426-35439713	0.596806	0	13.1167	5.52386e-06	0.000487525
ENSOARG00000019080	COL6A3	1:3548970-3641659	0.125684	0.808946	-2.9079	6.10845e-06	0.000531372
XLOC_223197	XLOC_223197	6:25267018-25274078	0.487411	0	10.2856	6.11777e-06	0.000531372
XLOC_223844	XLOC_223844	6:35605330-35623588	0.252576	0	10.7072	6.53094e-06	0.000562793
XLOC_254868	XLOC_254868	9:28983358-29159457	1.5208	0.669921	2.15917	6.80381e-06	0.000583245
XLOC_086028	XLOC_086028	17:26609449-26616379	0	0.379613	-10.1487	6.97699e-06	0.000594983
XLOC_031515	XLOC_031515	10:73114286-73179888	0.847306	0.0345567	3.80557	7.19215e-06	0.00060859
ENSOARG00000020254	RAD51	7:33272372-33306843	6.61032	2.40478	1.24473	8.17757e-06	0.000674588
XLOC_277475	XLOC_277475	X:101379607-101479784	0.209879	0	12.8924	8.27614e-06	0.000679306
ENSOARG00000020185	DES	2:220325615-220332710	50.273	16.6206	1.30434	9.21905e-06	0.000749207
XLOC_066458	XLOC_066458	14:6432645-6531513	0	0.164326	-12.8139	9.84924e-06	0.000790636
ENSOARG00000004595	OXT	13:51437893-51439646	81.2896	151.147	-1.15538	1.09049e-05	0.000862726
XLOC_123714	XLOC_123714	2:99672403-99811879	0.167228	0	13.0475	1.14249e-05	0.000895233
ENSOARG00000025767	ENSOARG00000025767	2:55161531-55217512	0	85.1468	-20.916	1.15601e-05	0.000901034
XLOC_245777	XLOC_245777	8:13537578-13614652	0.251503	0	12.776	1.15813e-05	0.000901034
ENSOARG00000016727	HGF	4:38881092-39022690	6.42867	2.0465	1.34402	1.16298e-05	0.000902667
XLOC_228711	XLOC_228711	7:16145899-16160832	0	0.18042	-10.2243	1.19019e-05	0.000917285
XLOC_139628	XLOC_139628	21:7015913-7091697	0.322267	0	13.1003	1.2138e-05	0.00093111
XLOC_039588	XLOC_039588	11:58358712-58510400	0	0.198763	-12.7359	1.22805e-05	0.000935482
ENSOARG00000007391	ATP11A	10:85645344-85720794	3.06164	5.73371	-1.1336	1.23339e-05	0.000937375
XLOC_123643	XLOC_123643	2:96480882-96564697	0.275559	0	13.0204	1.28772e-05	0.000974154
XLOC_268361	XLOC_268361	X:70397761-70404858	0.3636	0	9.87531	1.30222e-05	0.000982865
ENSOARG00000006987	RNF32	4:117535251-117570891	0.124809	0	9.99343	1.32285e-05	0.000996145
XLOC_143997	XLOC_143997	22:2612208-2612699	15193.9	50747.6	-1.95565	1.33114e-05	0.00100009
XLOC_217063	XLOC_217063	6:3828433-3874224	0.122692	1.69581	-4.57107	1.33765e-05	0.00100269
ENSOARG00000014321	TOP2A	11:40130690-40229252	28.7299	11.7422	1.05159	1.34738e-05	0.00100768
XLOC_237561	XLOC_237561	7:54257751-54267370	0.359376	0	10.2964	1.44123e-05	0.00107055
ENSOARG00000006481	TMEM30A	8:1919190-2024625	45.1681	23.8217	-1.4939	1.47314e-05	0.00108688
XLOC_016868	XLOC_016868	1:76481908-76487607	0.459226	0	9.89334	1.54209e-05	0.00112761
XLOC_184475	XLOC_184475	3:104284852-104291152	0.407864	0	9.86585	1.71545e-05	0.0012433
XLOC_157786	XLOC_157786	25:18440591-18445657	0.477429	0	9.7848	1.82274e-05	0.00130664
XLOC_038040	XLOC_038040	11:35627913-35635737	0.35429	0	9.70206	1.88751e-05	0.00133647
XLOC_164438	XLOC_164438	26:36847714-36956043	0	0.129279	-12.5077	1.88877e-05	0.00133647
XLOC_164062	XLOC_164062	26:27060669-27299410	20.3247	8.09091	1.04912	1.89968e-05	0.0013413
ENSOARG00000020918	UNC13C	7:52647577-53312875	1.09015	1.30575	-0.979683	1.96842e-05	0.00137798
ENSOARG00000006760	LPAR1	2:12318233-12488187	4.85315	7.71364	-0.895613	2.22764e-05	0.00152689
ENSOARG00000009754	TWIST1	4:27654099-27868880	1.56314	3.09331	-1.12386	2.25815e-05	0.00154136
XLOC_188940	XLOC_188940	3:181599510-181638852	0.402019	0	12.4803	2.2709e-05	0.00154685
ENSOARG00000007232	EXO1	12:33113559-33165669	10.7312	4.48803	1.00023	2.33571e-05	0.0015877
XLOC_272109	XLOC_272109	X:132300318-132317061	0.130787	0	9.63468	2.40033e-05	0.00162826
XLOC_221379	XLOC_221379	6:106959406-107041124	0	0.154548	-12.4448	2.43541e-05	0.00164865
XLOC_226111	XLOC_226111	6:88595162-88610307	0.154153	0	9.72762	2.61585e-05	0.00174916
XLOC_168105	XLOC_168105	3:30437114-30440085	0.783563	0	9.72292	2.68573e-05	0.00179223
ENSOARG00000015342	NDNF	6:4513713-4554774	1.94786	4.37034	-1.38289	2.7087e-05	0.00180251
XLOC_005109	XLOC_005109	1:107548855-107558549	0	0.185831	-9.59864	2.79087e-05	0.00184366
XLOC_125281	XLOC_125281	2:128412499-128438606	0.0862043	0	9.67665	2.80408e-05	0.00184866
ENSOARG00000011014	RGS4	1:112790132-112800145	5.29857	0.41996	3.37623	2.81414e-05	0.00185158
ENSOARG00000011375	BVES	8:31910277-32039720	5.47621	12.2921	-1.24718	2.92311e-05	0.00189667
ENSOARG00000016237	PDE4A	5:12632550-12672972	1.9524	3.72682	-1.21099	2.98555e-05	0.00191823
XLOC_048010	XLOC_048010	12:6283565-6301429	0	0.107774	-9.73721	3.02036e-05	0.00192927
XLOC_084435	XLOC_084435	16:63023286-63108454	0.170619	0	12.3643	3.02807e-05	0.00193044
XLOC_070737	XLOC_070737	15:16735814-16781203	0.320548	0	12.3593	3.05361e-05	0.00193919
XLOC_170591	XLOC_170591	3:85531105-85535496	0.448884	0	9.48542	3.25765e-05	0.00202566
XLOC_007000	XLOC_007000	1:154050504-154076883	0.536188	0	12.325	3.26672e-05	0.00202746
XLOC_097393	XLOC_097393	18:36191353-36198680	0.331916	0	9.78594	3.37346e-05	0.00207411
XLOC_030521	XLOC_030521	10:55612171-55661258	0	0.225804	-12.266	3.42938e-05	0.00210455
XLOC_067109	XLOC_067109	14:16961087-17037244	0.188218	0	12.3428	3.55148e-05	0.00216733
XLOC_242235	XLOC_242235	8:43167518-43231349	0	0.184133	-12.3697	3.5668e-05	0.00217264
ENSOARG00000025610	ENSOARG00000025610	1:213668263-213714898	0	0.0332937	-9.38921	3.75204e-05	0.00225617
XLOC_264786	XLOC_264786	X:7617830-7625367	0	0.208959	-9.4052	3.86086e-05	0.00230892
XLOC_246096	XLOC_246096	8:23593141-23643018	49.1521	70.0851	-0.761702	3.91105e-05	0.00232622
ENSOARG00000026034	ENSOARG00000026034	3:150809445-150979162	0	0.009611	-9.47108	3.94159e-05	0.00234015
ENSOARG00000010763	MRVI1	15:41568739-41653240	4.27519	1.81547	1.01662	3.96324e-05	0.00234876
ENSOARG00000014745	PAPPA2	12:55726426-56070715	0.221085	0.270337	-3.42427	4.28587e-05	0.0025038
XLOC_214792	XLOC_214792	5:60889792-60902591	0.151089	0	9.4572	4.29642e-05	0.00250551
XLOC_033185	XLOC_033185	10:24001579-24097331	0.137477	0	12.2118	4.5585e-05	0.00262126
XLOC_019943	XLOC_019943	1:132136989-132143612	0.267764	0	9.33599	4.78123e-05	0.00273004
ENSOARG00000007831	SLC2A9	6:104589460-104803609	0.46054	1.17516	-1.3498	4.83218e-05	0.00274481
XLOC_074408	XLOC_074408	15:12190365-12191481	2.30027	28.7169	-3.88597	5.22657e-05	0.00294337
XLOC_123672	XLOC_123672	2:98746490-98751058	0	0.346244	-9.39659	5.30963e-05	0.00297993
ENSOARG00000006810	RAPSN	15:75493360-75617600	1.1998	2.65456	-1.32615	5.33877e-05	0.00298945
XLOC_034842	XLOC_034842	10:62495767-62537211	0	0.253631	-12.0941	5.34481e-05	0.00298945
XLOC_217162	XLOC_217162	6:5790918-5819266	0.449822	0	12.1661	5.40961e-05	0.00301542
XLOC_010333	XLOC_010333	1:223745449-223798159	0	0.207254	-12.1487	5.45546e-05	0.00303582
XLOC_184893	XLOC_184893	3:111479829-111487248	0.315897	0	9.72986	5.61143e-05	0.00311207
XLOC_050868	XLOC_050868	12:54427894-54460512	5.51161	2.04299	1.17773	5.69546e-05	0.00314804
ENSOARG00000004848	ITGBL1	10:77267365-77472826	2.09277	0.566008	1.38619	6.12509e-05	0.00334607
XLOC_277468	XLOC_277468	X:101059110-101144854	0.149805	0	12.1869	6.14901e-05	0.003348
ENSOARG00000003557	EFHC2	X:41204520-41442298	0.487127	0.911991	-1.49962	6.46707e-05	0.00349797
XLOC_188164	XLOC_188164	3:167445653-167498329	0.21987	0	12.036	6.64352e-05	0.00357574
XLOC_264274	XLOC_264274	JH924784.1:3674-11131	0.215713	0	9.1926	7.10071e-05	0.00377845
ENSOARG00000005247	KIAA0040	12:54417397-54460806	11.7943	5.42891	0.872998	7.18836e-05	0.00380658
XLOC_266650	XLOC_266650	X:43774384-43781430	0	0.257787	-9.68263	7.3068e-05	0.00385506
ENSOARG00000018280	SLCO4C1	5:98529916-98634215	0.27836	0	9.12228	7.32687e-05	0.00385506
XLOC_223819	XLOC_223819	6:34775824-34831265	0.192135	0	11.9169	7.80343e-05	0.00405383
XLOC_198667	XLOC_198667	4:34510525-34559052	0.299616	0	12.1349	7.83974e-05	0.00405985
XLOC_223239	XLOC_223239	6:27181983-27249717	0.176097	0	12.068	8.43225e-05	0.00431899
ENSOARG00000003224	SMPDL3B	2:238279485-238311261	6.21603	10.6437	-0.975855	9.19567e-05	0.00467356
XLOC_227875	XLOC_227875	7:3464571-3512971	0.214899	0	11.8725	9.28241e-05	0.00471036
XLOC_126285	XLOC_126285	2:145326277-145377709	0.20678	0	11.9096	9.4335e-05	0.00475762
XLOC_086043	XLOC_086043	17:26661065-26663450	0	0.520154	-9.0532	9.72232e-05	0.0048659
ENSOARG00000012712	CDH9	16:46450122-46597673	13.5917	20.4946	-0.83485	0.000100931	0.00501326
XLOC_059279	XLOC_059279	13:38498351-38568197	0.138482	0	11.7706	0.000101262	0.00501453
XLOC_059357	XLOC_059357	13:40801560-40829504	0	0.273177	-11.7164	0.000102008	0.00504387
XLOC_006753	XLOC_006753	1:146420890-146479600	0.16433	0	11.7681	0.000102417	0.00505198
XLOC_163955	XLOC_163955	26:25174136-25381170	3.17828	4.87106	-0.999901	0.00010661	0.00522423
XLOC_128826	XLOC_128826	2:213301613-213342937	2.64272	0.707629	1.81707	0.000106997	0.00523538
ENSOARG00000025846	ENSOARG00000025846	2:211101109-211297568	0.349271	0	14.5894	0.000107416	0.00524803
XLOC_010719	XLOC_010719	1:230938833-231004789	0.143129	0	11.7427	0.000107963	0.00525911
ENSOARG00000010408	TAFA4	19:32603814-32790971	2.41778	3.59183	-0.872045	0.000108559	0.0052803
ENSOARG00000009086	ITLN	1:110391414-110459566	0.346704	0.00681767	8.22151	0.00010947	0.00531675
XLOC_267091	XLOC_267091	X:48962679-49009217	0	0.181719	-11.9135	0.000115117	0.00554784
XLOC_266863	XLOC_266863	X:45287762-45346125	0.168842	0	11.7944	0.000115315	0.00554784
ENSOARG00000021150	MTHFD1	7:73463528-73548619	16.7357	8.14072	0.801345	0.000115411	0.00554784
ENSOARG00000010152	ANKEF1	13:2677423-2790675	0.14356	0.483155	-3.1195	0.000116521	0.00559299
ENSOARG00000025511	ENSOARG00000025511	1:17971643-18117954	0.067113	0	11.7892	0.000117853	0.00563116
ENSOARG00000001829	CDH11	14:32064794-32250049	103.607	52.6965	0.766571	0.000119377	0.00568027
XLOC_129305	XLOC_129305	2:222793062-222822438	0.317453	0	11.7167	0.000121048	0.00575146
XLOC_157637	XLOC_157637	25:15542467-15587936	0.209908	0	11.7584	0.000122064	0.00578298
ENSOARG00000001813	NUP210L	1:102938127-103038543	89.1	161.287	-1.11092	0.000126844	0.00598356
ENSOARG00000026716	ENSOARG00000026716	7:67129153-67175169	0.0280023	0	8.87454	0.000131768	0.00619849
XLOC_003557	XLOC_003557	1:79135532-79169043	0.261312	0	11.6251	0.000133683	0.00627012
XLOC_120990	XLOC_120990	2:46845990-46883459	0.233985	0	11.6349	0.000137835	0.00642369
ENSOARG00000020475	P3H2	1:195432376-195608284	158.64	81.1582	0.713455	0.000141512	0.00654384
XLOC_141719	XLOC_141719	22:524200-564446	0	0.193502	-11.7934	0.000146887	0.00674023
ENSOARG00000012715	PTGIS	13:77175674-77209875	32.5968	15.1922	0.902133	0.000146991	0.00674023
XLOC_258492	XLOC_258492	AMGL01119850.1:1-2322	4.61864	0.0295213	6.93609	0.000148835	0.00680992
XLOC_043144	XLOC_043144	11:57412244-57546514	0.06065	0	11.5244	0.000151551	0.00689158
ENSOARG00000010041	POSTN	10:24409823-24536699	57.5144	26.8059	0.851412	0.000155927	0.00707099
XLOC_145228	XLOC_145228	22:18940251-18982339	0	0.158326	-11.4376	0.000157626	0.00711854
XLOC_240870	XLOC_240870	8:11016038-11051292	0	0.180726	-11.4685	0.000158171	0.00713336
XLOC_168361	XLOC_168361	3:36734038-36760834	0.301496	0	11.5084	0.000161204	0.00723963
XLOC_223557	XLOC_223557	6:33144532-33149304	0.291472	0	8.98815	0.00016141	0.00723963
XLOC_058214	XLOC_058214	13:22326985-22372923	0.180112	0	11.5537	0.000164898	0.00738098
XLOC_149501	XLOC_149501	23:26617661-26634077	0	0.391692	-11.3858	0.000170798	0.00755748
XLOC_247154	XLOC_247154	8:46767251-46771123	0.308459	0	8.77067	0.000173237	0.0076345
XLOC_117303	XLOC_117303	2:227320755-227362529	0.190315	0	11.4864	0.000173923	0.00765446
XLOC_099723	XLOC_099723	19:2888516-3110093	2.19782	0.548837	1.36004	0.000174251	0.00765865
ENSOARG00000009740	EIF2AK2	3:86839211-86871162	29.7566	41.6065	-0.733088	0.000179072	0.00783906
XLOC_185583	XLOC_185583	3:128384211-128391378	0	0.149185	-8.84416	0.000181867	0.00794023
XLOC_232825	XLOC_232825	7:79808194-80006755	5.63787	2.45828	0.970505	0.000184351	0.00800663
XLOC_030765	XLOC_030765	10:64216955-64257727	0	0.154071	-11.3518	0.00018542	0.00802754
ENSOARG00000015882	PPFIBP2	15:44557277-44676789	3.41378	5.7939	-0.875505	0.000185578	0.00802754
XLOC_270444	XLOC_270444	X:105307997-105310861	0.464897	0	8.92008	0.000188851	0.00812626
XLOC_172782	XLOC_172782	3:125020455-125048974	0	0.22306	-11.3706	0.000195069	0.00831755
XLOC_124633	XLOC_124633	2:115392574-115414816	0.324884	0	11.3501	0.000195705	0.00832466
XLOC_171779	XLOC_171779	3:108145043-108164134	0	0.317238	-11.2996	0.000195743	0.00832466
XLOC_021792	XLOC_021792	1:169635687-169731722	0	0.066008	-11.4047	0.000199787	0.00847469
XLOC_117936	XLOC_117936	2:239379493-239400872	0.333628	0	11.337	0.000207392	0.00869614
XLOC_031717	XLOC_031717	10:75784735-76010632	0.93278	0.704084	2.98427	0.00020877	0.00873162
XLOC_113088	XLOC_113088	2:141306641-141334406	0.274857	0	11.4331	0.000209494	0.00875077
XLOC_256875	XLOC_256875	9:71899377-71923431	0	0.237625	-11.216	0.000212703	0.00886362
XLOC_088781	XLOC_088781	17:1818776-1864372	0	0.125054	-11.214	0.000214158	0.00890045
XLOC_084090	XLOC_084090	16:49049647-49078640	0	0.196081	-11.3196	0.000217037	0.00895197
XLOC_010645	XLOC_010645	1:229120015-229167785	0.146687	0	11.3094	0.000218358	0.00899513
XLOC_043411	XLOC_043411	12:1113985-1151366	0.186716	0	11.3004	0.000219515	0.00903146
XLOC_189099	XLOC_189099	3:184311822-184374989	0	0.0881073	-11.2285	0.000219856	0.00903417
XLOC_192094	XLOC_192094	4:24227619-24265446	0.481259	1.76504	-2.43992	0.000224643	0.00919634
XLOC_054806	XLOC_054806	13:43151925-43207488	0	0.095319	-11.2048	0.000226641	0.0092666
XLOC_253594	XLOC_253594	9:92599945-92641442	0.182766	0	11.4155	0.000230294	0.00940426
XLOC_166107	XLOC_166107	26:32027700-32032155	0.227956	0	8.54157	0.000233359	0.00950578
ENSOARG00000026667	ENSOARG00000026667	19:58685723-58686814	1.69607	0	9.39441	0.0002558	0.0103301
XLOC_139273	XLOC_139273	21:46694263-46700962	0	0.131775	-8.56601	0.000258198	0.0104142
XLOC_120076	XLOC_120076	2:31275431-31549153	4.87143	2.42941	0.901909	0.000258881	0.010429
XLOC_220984	XLOC_220984	6:98394323-98399703	0.256257	0	8.96568	0.000264148	0.0106281
XLOC_084231	XLOC_084231	16:55983609-56038598	0.11383	0	11.1411	0.000277168	0.0110707
ENSOARG00000015979	RIMS2	9:72976729-73525242	4.17628	6.24328	-0.810144	0.00027782	0.0110831
XLOC_181192	XLOC_181192	3:45661979-45885325	1.26818	0.718616	1.82326	0.000284775	0.011292
XLOC_031456	XLOC_031456	10:72839880-72841547	0.579292	0	8.46643	0.000285911	0.0113233
ENSOARG00000006075	NLN	16:13744500-13846239	27.4417	12.5803	0.896535	0.000286511	0.0113334
XLOC_125957	XLOC_125957	2:140377175-140411341	0	0.148291	-11.0436	0.000291123	0.0114882
ENSOARG00000015934	PCGF5	22:12550099-12612649	22.8497	11.4194	1.30679	0.000299307	0.0117213
XLOC_145980	XLOC_145980	22:37311835-37334505	0.250422	0	11.0019	0.000304287	0.011842
XLOC_169022	XLOC_169022	3:47562859-47591932	0.193226	0	10.9856	0.000327226	0.0124924
ENSOARG00000026808	ENSOARG00000026808	15:5512486-5584419	0	0.0107337	-8.38778	0.000329561	0.012567
XLOC_186333	XLOC_186333	3:138861480-138882230	0	0.216569	-10.9754	0.000334458	0.0127241
ENSOARG00000000627	CIT	17:55134009-55303200	4.56663	2.15275	0.889177	0.000336792	0.0127981
XLOC_246127	XLOC_246127	8:24671711-24714862	0.121902	0	10.8923	0.000337311	0.012803
XLOC_144030	XLOC_144030	22:3944845-4044237	0.335861	0	13.5499	0.000346825	0.0131186
XLOC_109346	XLOC_109346	2:52333266-52363561	0	0.155255	-10.9364	0.000355621	0.013405
XLOC_126159	XLOC_126159	2:141514460-141566667	0.0997123	0	10.8774	0.000366258	0.0137115
XLOC_108387	XLOC_108387	2:36349169-36381280	0.175791	0	10.9917	0.000368254	0.0137549
XLOC_241306	XLOC_241306	8:22004798-22035593	0	0.167627	-10.8415	0.000369341	0.0137798
XLOC_243303	XLOC_243303	8:62666611-62669668	0.292521	0	8.35072	0.000384225	0.014222
XLOC_113257	XLOC_113257	2:144619464-144672124	0.110912	0	11.05	0.000391329	0.0144199
XLOC_269247	XLOC_269247	X:86566061-86592456	0.187571	0	10.8119	0.000393071	0.0144516
ENSOARG00000011702	CLIP2	24:32977764-33050806	11.3051	13.2305	-0.756444	0.000397232	0.0145762
XLOC_101163	XLOC_101163	19:20172032-20207467	0.13272	0	10.7387	0.000398339	0.01458
XLOC_044849	XLOC_044849	12:33628049-33666396	18.1256	9.09765	0.880017	0.000403169	0.014724
XLOC_141925	XLOC_141925	22:6026690-6047427	0.229271	0	10.7554	0.000434191	0.0156998
XLOC_168109	XLOC_168109	3:30633729-30637902	0.238688	0	8.51097	0.000450945	0.0161104
XLOC_192809	XLOC_192809	4:39173206-39192612	0.229049	0	10.648	0.000465162	0.0165462
ENSOARG00000007804	CPB2	10:16501276-16560392	0.0780437	0.224913	-6.14261	0.00046624	0.0165667
XLOC_104718	XLOC_104718	19:21205435-21234818	0	0.119499	-10.5164	0.000468331	0.016605
XLOC_165052	XLOC_165052	26:10095041-10135793	0.136831	0	10.9835	0.000470217	0.0166539
ENSOARG00000026713	ENSOARG00000026713	7:61371400-61556704	0	0.0400127	-10.6154	0.000473156	0.0167219
XLOC_030290	XLOC_030290	10:50047337-50107650	0.0753297	0	10.6785	0.000476538	0.0167499
XLOC_167759	XLOC_167759	3:22766237-22793078	0.158399	0	10.5849	0.000476814	0.0167499
XLOC_126585	XLOC_126585	2:154737334-154781451	0.095651	0	10.5768	0.00047701	0.0167499
ENSOARG00000026233	ENSOARG00000026233	13:43509630-43526341	0.0683763	0	8.70771	0.00048775	0.0170541
ENSOARG00000010183	CTTNBP2	4:50350679-50603933	1.42949	0.503252	1.28758	0.000496912	0.0173063
XLOC_094377	XLOC_094377	18:44631601-44647411	0.258981	0	10.5335	0.000497071	0.0173063
XLOC_084289	XLOC_084289	16:57294516-57544858	49.4656	27.6159	0.74141	0.000499581	0.0173753
ENSOARG00000007513	SYNPO	5:59481779-59542187	14.9868	33.0675	-1.08182	0.000512807	0.0177647
XLOC_223524	XLOC_223524	6:32560242-32601532	0.108695	0	10.66	0.000516026	0.0177964
XLOC_182525	XLOC_182525	3:72779049-72796184	0.243441	0	10.5568	0.000520664	0.0179187
XLOC_172610	XLOC_172610	3:120398556-120415700	0	0.196501	-10.4562	0.000524876	0.0179948
XLOC_222229	XLOC_222229	6:8970471-8990597	0	0.173622	-10.5091	0.00054909	0.0187009
XLOC_265602	XLOC_265602	X:22469600-22475465	0.143077	0	8.26709	0.00055356	0.0187947
XLOC_081805	XLOC_081805	16:8043079-8046457	0.260091	0	8.33514	0.000562116	0.018987
XLOC_001543	XLOC_001543	1:32329693-32415775	0.289919	0	13.1303	0.00056454	0.0190493
XLOC_114717	XLOC_114717	2:176126948-176138995	0.310188	0	10.4003	0.000565557	0.019064
XLOC_276847	XLOC_276847	X:84559044-84582600	0.156727	0	10.3848	0.000577572	0.0193894
XLOC_129970	XLOC_129970	2:235003582-235029298	2.07484	4.25321	-1.44708	0.000582557	0.019497
XLOC_223815	XLOC_223815	6:34577994-34596671	0	0.161838	-10.2995	0.000588648	0.0196216
XLOC_079652	XLOC_079652	16:33953097-33956061	0.283067	0	8.26638	0.000588672	0.0196216
XLOC_010757	XLOC_010757	1:232212476-232261386	0.075618	0	10.3879	0.000591597	0.0196991
XLOC_078554	XLOC_078554	16:10941666-10968085	0.141552	0	10.3987	0.000600089	0.0199274
XLOC_020899	XLOC_020899	1:150661895-150672823	0.338819	0	10.3861	0.000600275	0.0199274
XLOC_266789	XLOC_266789	X:45179189-45185758	0.159711	0	8.57744	0.000610385	0.0202018
ENSOARG00000016924	ZNF385B	2:129443113-129563602	7.91913	11.3181	-0.795689	0.000626219	0.0206171
XLOC_093899	XLOC_093899	18:34595927-34601630	0.137416	0	8.16782	0.000642068	0.0210173
ENSOARG00000006941	C17orf67	11:7160761-7195144	10.0516	14.5446	-0.828989	0.000644953	0.0210511
ENSOARG00000005722	EPAS1	3:77846234-77921519	7.2138	3.36605	0.869943	0.000647622	0.0211149
XLOC_192440	XLOC_192440	4:28601038-28774873	0.128044	0	12.98	0.000661998	0.0215195
XLOC_078990	XLOC_078990	16:19470523-19498000	0.122656	0	10.2535	0.000670637	0.0217395
XLOC_132008	XLOC_132008	20:18707079-18724274	1.43555	3.74718	-1.62349	0.000670837	0.0217395
XLOC_256593	XLOC_256593	9:66834721-66856452	0.170582	0	10.3853	0.00068971	0.0222442
ENSOARG00000016502	ADGRV1	5:87500637-88023154	0.316737	0.705595	-1.76838	0.000690572	0.0222501
XLOC_162383	XLOC_162383	26:9588956-9701551	0	0.139763	-12.8273	0.000691616	0.0222619
XLOC_222012	XLOC_222012	6:5259412-5358294	0	0.158092	-12.8179	0.000696826	0.0223847
XLOC_150275	XLOC_150275	23:45554276-45560378	0.160804	0	8.49488	0.000715017	0.022836
XLOC_087035	XLOC_087035	17:44853774-44864348	0	0.0527573	-7.93232	0.000717159	0.0228822
ENSOARG00000025729	ENSOARG00000025729	2:414748-746557	0.200398	0.436741	-1.38511	0.000732536	0.0232321
XLOC_161013	XLOC_161013	25:28197036-28209952	0	0.221997	-10.3426	0.000733998	0.0232321
XLOC_251318	XLOC_251318	9:42747472-42763530	0.20914	0	10.25	0.000734474	0.0232321
XLOC_251811	XLOC_251811	9:55948184-55964833	0.237801	0	10.4798	0.000734495	0.0232321
XLOC_279218	XLOC_279218	X:129773247-129801251	0.116158	0	10.2084	0.000743955	0.023441
ENSOARG00000009058	CREB5	4:67284164-67418914	2.40742	1.11187	0.818451	0.00074485	0.0234467
XLOC_025157	XLOC_025157	1:224396383-224419841	0.159391	0	10.397	0.000751105	0.0235984
XLOC_173333	XLOC_173333	3:133357355-133368827	0.168752	0	7.99352	0.000756387	0.0236963
XLOC_116328	XLOC_116328	2:213496394-213504828	0.371437	0	10.1495	0.000765513	0.0239365
XLOC_267051	XLOC_267051	X:47796898-47808703	0.268949	0	10.1716	0.000773798	0.0241266
XLOC_104674	XLOC_104674	19:20031906-20081317	0.0615457	0	10.1028	0.000775817	0.0241437
XLOC_128594	XLOC_128594	2:208387953-208487776	0.201069	0	12.8164	0.000791492	0.0245736
XLOC_114183	XLOC_114183	2:161245022-161270064	0.12691	0	10.1724	0.000799427	0.0247145
XLOC_016748	XLOC_016748	1:72553680-72575322	0.15158	0	10.2107	0.000804153	0.0248372
XLOC_199447	XLOC_199447	4:49740716-49744716	0.218757	0	8.3285	0.000805246	0.0248476
XLOC_020611	XLOC_020611	1:142338886-142406160	0	0.23667	-12.6904	0.000815481	0.0251162
XLOC_141819	XLOC_141819	22:1659198-1681725	0.153939	0	10.2987	0.00081881	0.0251951
ENSOARG00000025766	ENSOARG00000025766	2:50388292-50508316	0.0393287	0	10.7313	0.000836405	0.0256165
ENSOARG00000017237	PRDM16	12:47705630-47936880	0.04532	0.235084	-3.88963	0.00084579	0.0258798
XLOC_012698	XLOC_012698	1:273373443-273397872	0	0.10707	-10.0954	0.000856108	0.0261467
XLOC_113076	XLOC_113076	2:140836969-141049343	0	0.064614	-12.63	0.000884265	0.0268568
XLOC_006443	XLOC_006443	1:140661947-140680990	0	0.156609	-10.2956	0.000901556	0.027281
XLOC_054083	XLOC_054083	13:31077150-31135516	0	0.245414	-12.5413	0.000907181	0.0273969
XLOC_044966	XLOC_044966	12:34859969-34875485	0.174083	0	9.93234	0.000907889	0.0273969
XLOC_189024	XLOC_189024	3:182583211-182627317	0.422212	0	12.7082	0.000910678	0.0274558
XLOC_003645	XLOC_003645	1:81341350-81381016	0.0675947	0	9.92399	0.000916217	0.0275722
ENSOARG00000007252	CD1D	1:107073106-107133803	9.23152	8.79247	1.15281	0.000925043	0.0277361
ENSOARG00000019828	ANTXR1	3:38898701-39235539	31.7332	41.5599	-0.642029	0.000926226	0.0277462
XLOC_177673	XLOC_177673	3:211441601-211493718	0	0.041388	-9.88056	0.000938003	0.0280734
XLOC_040309	XLOC_040309	11:13950183-13951282	0.51478	0	7.70821	0.000961898	0.028606
ENSOARG00000004564	ZNF664	17:51299512-51334734	36.8156	10.7572	0.976921	0.000968526	0.0287771
XLOC_009415	XLOC_009415	1:200950286-200970984	0.124831	0	9.87091	0.0010014	0.0296464
XLOC_044117	XLOC_044117	12:12425942-12439652	0.189716	0	9.87616	0.00100454	0.0297125
XLOC_027546	XLOC_027546	1:269508035-269812150	3.33543	1.68719	0.827682	0.0010083	0.0297703
XLOC_263318	XLOC_263318	JH923432.1:1-882	0.64954	0	7.72519	0.0010149	0.0299046
XLOC_089977	XLOC_089977	17:32236091-32246429	0.244959	0	9.8492	0.00102115	0.0299878
XLOC_034284	XLOC_034284	10:43197804-43222682	0.105377	0	9.8869	0.00103823	0.0303806
XLOC_254067	XLOC_254067	9:10486230-10500746	0.188031	0	9.94725	0.00104501	0.0305246
ENSOARG00000004513	EYA1	9:47588481-47960610	1.25521	0	7.86114	0.00104765	0.0305745
ENSOARG00000016305	MYCBP2	10:52632844-52906106	40.3928	22.0424	0.625488	0.0010624	0.0308588
ENSOARG00000025219	ENSOARG00000025219	4:8837314-8955083	0.142523	0	12.5585	0.00107747	0.0311953
XLOC_038044	XLOC_038044	11:35680712-35682722	0	0.241328	-7.7134	0.00108731	0.0314526
ENSOARG00000025508	ENSOARG00000025508	1:9942616-10006272	4.02153	5.855	-0.809143	0.00110417	0.0318
ENSOARG00000008798	HCN2	5:40609228-40629662	4.075	6.5688	-0.988497	0.00111522	0.032034
XLOC_008065	XLOC_008065	1:175844454-175958735	2.0755	6.57116	-1.89654	0.00112074	0.0321644
XLOC_156001	XLOC_156001	24:35786373-35787464	0	0.410227	-7.64776	0.00114155	0.032658
ENSOARG00000003766	DYNC1I1	4:12948874-13335273	4.22431	5.82166	-0.732453	0.00115488	0.0329142
XLOC_002206	XLOC_002206	1:46754198-46771351	0.142998	0	9.79072	0.00115726	0.0329247
ENSOARG00000006538	PDGFRB	5:58981903-59017894	11.0952	16.4596	-0.800076	0.00116376	0.0330237
XLOC_221375	XLOC_221375	6:106763991-106775734	0.210336	0	9.81086	0.00117205	0.0332018
ENSOARG00000025785	ENSOARG00000025785	2:89118565-89140392	0	0.0842677	-9.64626	0.00118653	0.0335251
XLOC_172648	XLOC_172648	3:122799580-122862900	0	0.197501	-12.3427	0.00119676	0.0336853
XLOC_122336	XLOC_122336	2:69733987-69765458	0	0.0605677	-9.74695	0.00120489	0.03384
ENSOARG00000012781	CUTC	22:19864858-19901421	8.1525	4.07438	0.755462	0.00122128	0.0341834
XLOC_056303	XLOC_056303	13:69958114-70011050	0.284139	0	12.4005	0.00128018	0.0354093
XLOC_257168	XLOC_257168	9:74982176-75030689	0.305959	0	12.3958	0.00128851	0.0355062
XLOC_010048	XLOC_010048	1:214643395-214668081	0.106041	0	9.89405	0.00129763	0.0356162
ENSOARG00000011436	MGAT5	2:175253426-175595136	23.8317	31.4868	-0.645542	0.00129891	0.0356162
ENSOARG00000016860	POLM	4:77267696-77316820	14.989	18.9178	-0.80844	0.00129998	0.0356162
XLOC_031473	XLOC_031473	10:73001071-73007825	0.447192	0.0120673	4.71386	0.00130068	0.0356162
ENSOARG00000000900	GCNT3	7:47643214-47763361	5.5097	0.995895	2.25468	0.00130703	0.0357604
XLOC_246575	XLOC_246575	8:31451256-31458969	0	0.297794	-10.0432	0.00131193	0.0358644
ENSOARG00000008943	CPVL	4:66987267-67123106	4.1399	5.53232	-0.698538	0.00132233	0.0360603
XLOC_217371	XLOC_217371	6:9923907-10099000	0.0834233	0	12.3726	0.00132546	0.0361141
XLOC_197118	XLOC_197118	4:117457081-117475377	0.115462	0	9.57811	0.00133636	0.0362907
XLOC_229960	XLOC_229960	7:32122884-32156015	0	0.051228	-9.55995	0.00133979	0.0363537
XLOC_116064	XLOC_116064	2:207401529-207402778	0.384397	0	7.46867	0.00136253	0.0368187
XLOC_254085	XLOC_254085	9:11264501-11274652	0.207724	0	9.57771	0.00138292	0.0372164
XLOC_030736	XLOC_030736	10:62865457-62931178	0	0.166537	-12.154	0.00139496	0.037479
ENSOARG00000014169	DISP1	12:24395980-24620861	7.8807	9.79622	-0.650827	0.00142854	0.0381936
ENSOARG00000025771	ENSOARG00000025771	2:57856955-57927820	0	0.0236503	-9.45879	0.00143092	0.0382261
XLOC_258491	XLOC_258491	AMGL01119850.1:449-1836	0.348368	0	7.4815	0.00143662	0.0383316
XLOC_080744	XLOC_080744	16:55854450-55874026	0.108379	0	9.58811	0.00143836	0.0383316
XLOC_194996	XLOC_194996	4:79700435-79767232	0.217782	0	12.2797	0.00144395	0.0384122
XLOC_203322	XLOC_203322	4:115602525-115620194	0.136498	0	9.76929	0.00144599	0.0384122
XLOC_127499	XLOC_127499	2:178585919-178593400	0.275104	0	9.54513	0.00144607	0.0384122
XLOC_176208	XLOC_176208	3:183410752-183418108	0.272361	0	9.50715	0.00148461	0.0391824
XLOC_213417	XLOC_213417	5:40079435-40085641	0	0.257666	-9.45891	0.00149025	0.0392708
XLOC_271966	XLOC_271966	X:129646534-129678484	0.0619303	0	9.4904	0.00149225	0.0392892
XLOC_005207	XLOC_005207	1:109775697-109840096	0	0.161733	-12.0821	0.00150104	0.0393627
XLOC_255814	XLOC_255814	9:51930528-51996785	0	0.161563	-12.118	0.00152658	0.0399369
XLOC_005663	XLOC_005663	1:116394350-116444090	0	0.206163	-12.0598	0.00153239	0.0400249
XLOC_112858	XLOC_112858	2:137397804-137458780	1.62203	0.708875	1.50034	0.00153443	0.040046
ENSOARG00000026123	ENSOARG00000026123	21:46186282-46187625	9.90498	0	12.2231	0.00153563	0.040046
XLOC_203316	XLOC_203316	4:114972630-114973199	0	2.7907	-9.37896	0.00153711	0.0400527
ENSOARG00000013649	VOPP1	19:384746-562037	1.57685	2.61359	-1.00778	0.00156557	0.0406973
ENSOARG00000014173	ANO4	3:169621958-170061610	0.29892	0.729374	-2.25497	0.00158984	0.0412303
XLOC_210176	XLOC_210176	5:99661595-99669502	0.240695	0	9.43098	0.00159649	0.0413553
XLOC_135954	XLOC_135954	20:38014177-38066735	0.245108	0	12.1883	0.00160205	0.0414487
XLOC_227489	XLOC_227489	7:1553080-1585139	0.0586947	0	9.41461	0.00160406	0.041468
ENSOARG00000026264	ENSOARG00000026264	10:5679577-5729538	0.037727	0	9.41424	0.00162243	0.0417457
XLOC_233303	XLOC_233303	7:87176911-87183837	0	0.238998	-9.43534	0.00164395	0.0421699
ENSOARG00000018607	C5orf30	5:99509492-99669502	22.1696	20.3366	-0.684585	0.00164491	0.0421699
XLOC_114228	XLOC_114228	2:163316253-163394584	0	0.12925	-12.0376	0.00164534	0.0421699
XLOC_053591	XLOC_053591	13:18496545-18502357	0.317768	0	9.39442	0.00164735	0.0421887
XLOC_153113	XLOC_153113	24:31672632-31981354	0.329997	0.800488	-1.31528	0.00167525	0.0427972
XLOC_150989	XLOC_150989	23:61174719-61176167	0.303657	0	7.36555	0.00167633	0.0427972
XLOC_197542	XLOC_197542	4:10349235-10361438	1.35015	4.68499	-2.04062	0.00168557	0.0429996
ENSOARG00000000344	PLXDC2	13:20372178-20811742	4.44018	6.23263	-0.737762	0.00169229	0.0431375
XLOC_199349	XLOC_199349	4:47548732-47653464	0.119036	0	12.1441	0.00169693	0.0432017
XLOC_053428	XLOC_053428	13:12150269-12217394	0.185839	0	12.1449	0.00169743	0.0432017
XLOC_094580	XLOC_094580	18:49307439-49379282	0.17225	0	12.1335	0.00170354	0.0433235
ENSOARG00000026813	ENSOARG00000026813	15:19931320-19950311	0.650748	0	12.1283	0.00170975	0.0434141
XLOC_107607	XLOC_107607	2:19224230-19315822	0.941183	0.185874	2.0836	0.0017211	0.0436502
XLOC_030562	XLOC_030562	10:55927439-56007706	0	0.110846	-12.0047	0.00172594	0.0437182
XLOC_031522	XLOC_031522	10:73184516-73189062	0.578518	0.017992	4.4298	0.00172837	0.0437182
XLOC_161210	XLOC_161210	25:33112482-33252278	1.87813	3.13775	-1.47772	0.00172838	0.0437182
XLOC_101165	XLOC_101165	19:20231590-20275063	0	0.224669	-11.9863	0.00173578	0.0438041
XLOC_006856	XLOC_006856	1:150939415-151037225	0.126289	0	12.116	0.00173752	0.0438144
ENSOARG00000002129	COL5A1	3:1380359-1496634	62.7706	82.3553	-0.685759	0.00175023	0.0440186
XLOC_172504	XLOC_172504	3:119021200-119038726	0.104444	0	9.38293	0.00175949	0.0441985
ENSOARG00000025958	ENSOARG00000025958	3:15456895-15626449	0	0.0565007	-11.9578	0.00176891	0.0442996
ENSOARG00000012846	TRPM3	2:65322756-65629114	7.11679	3.14362	0.954119	0.00177297	0.0443675
XLOC_269782	XLOC_269782	X:98897985-98908197	0.174321	0	9.33315	0.00177697	0.0444338
XLOC_044179	XLOC_044179	12:16279720-16382952	0.117458	0	12.0897	0.001784	0.0445739
XLOC_249004	XLOC_249004	8:83706092-83744239	0.119092	0	10.6757	0.00181696	0.0453302
XLOC_020064	XLOC_020064	1:137272422-137364431	0.127754	0	12.0557	0.00184178	0.0458101
XLOC_170237	XLOC_170237	3:77783536-77867150	0.141003	0	12.049	0.00184822	0.0459016
ENSOARG00000001184	CHRNB4	18:30045715-30061504	5.05111	1.5268	1.53068	0.0018972	0.0469204
ENSOARG00000005862	LRBA	17:6629495-7379158	11.865	6.85891	0.575128	0.00189785	0.0469204
ENSOARG00000001874	UTRN	8:68630257-69133481	62.541	34.4939	0.60955	0.00190217	0.0469918
XLOC_025887	XLOC_025887	1:239909225-239960465	0.224415	0	12.0131	0.00192166	0.0473324
XLOC_007244	XLOC_007244	1:157872711-157966056	0.120765	0	11.9987	0.0019514	0.0479554
ENSOARG00000025414	ENSOARG00000025414	12:681578-853837	0.0654007	0	11.995	0.00195456	0.047997
XLOC_184280	XLOC_184280	3:100027441-100029507	0	0.173931	-7.36024	0.00199004	0.048687
ENSOARG00000002688	ANK1	26:35067544-35198492	0.00841867	0.255241	-4.5885	0.00200653	0.0489438
XLOC_148165	XLOC_148165	23:52194843-52205825	0	0.132759	-9.37552	0.00201675	0.0491201
ENSOARG00000002088	GRK5	22:38323057-38552331	4.72518	1.95107	0.830301	0.00202486	0.049281
XLOC_233665	XLOC_233665	7:99921845-99926830	84.5619	115.141	-0.708578	0.00203095	0.0493562
XLOC_270825	XLOC_270825	X:110930676-110994094	0	0.138435	-11.8321	0.00204247	0.0495627
XLOC_023880	XLOC_023880	1:206782467-206794433	0.162252	0	9.46619	0.00204516	0.0495766
XLOC_267548	XLOC_267548	X:56270780-56281549	0.151093	0	9.20956	0.00204606	0.0495766
XLOC_030932	XLOC_030932	10:67219951-67298148	0.139692	0	11.9393	0.00205142	0.0496509
ENSOARG00000026133	ENSOARG00000026133	21:48777727-48878909	0.111582	0	11.9381	0.00205554	0.0496598
ENSOARG00000020416	ATP13A3	1:191315661-191394900	88.8794	50.3542	0.570761	0.00206568	0.0498313
