# Supplementary material for: LncGSAR Controls Ovarian Granulosa Cell Steroidogenesis via Sponging MiR-125b to Activate SCAP/SREBP Pathway
Source: Int J Mol Sci. 2022 Oct 12;23(20):12132. doi: 10.3390/ijms232012132 (PMC9603659; doi:10.3390/ijms232012132)
Supplement: Supplementary file 1 [file ijms-23-12132-s001.zip › Table S4.xlsx]

## Sheet: Sheet1
LncGSAR controls Ovarian granulosa cell steroidogenesis via sponging MiR-125b to activate SCAP/SREBP pathway
Supplementary Table S4. The information of differentially expressed 94 miRNA transcripts (47 upregulated and 47 downregulated) in the Optimum and High group.
sRNA	Optimum_readcount	High_readcount	log2FoldChange	pval	padj
oar-miR-374b	867.123	4462.66	-2.3574	1.0578e-137	2.3694e-135
oar-miR-379-5p	421.428	1238.04	-1.5472	1.173e-84	1.3138e-82
oar-miR-106b	170.919	747.02	-2.1109	2.8816e-42	2.1516e-40
oar-miR-374a	78.7857	776.13	-3.2209	7.6359e-41	4.2761e-39
oar-miR-99a	125971	61516.5	1.0308	1.9078e-31	8.5467e-30
oar-miR-30b	205.399	822.744	-1.9693	1.0659e-20	3.9794e-19
novel_20	6152.29	1507.12	1.991	1.8535e-20	5.9313e-19
oar-let-7c	14143.3	8457.47	0.73967	8.5802e-20	2.4025e-18
oar-miR-29a	12387.6	6010.84	1.0379	9.8433e-20	2.4499e-18
oar-miR-411a-5p	87.2753	448.195	-2.2916	1.6318e-17	3.6551e-16
oar-miR-218a	551.599	204.335	1.416	1.0067e-16	2.0501e-15
oar-miR-19b	164.887	1499.07	-3.0049	4.0001e-16	7.4669e-15
oar-miR-194	179.134	521.076	-1.5121	6.5336e-16	1.1258e-14
oar-miR-148a	81917.1	232446	-1.481	5.9865e-14	9.5785e-13
oar-let-7d	4566.61	2272.66	0.99971	1.4034e-13	2.0958e-12
oar-miR-16b	5098.5	2828.6	0.84478	9.8617e-13	1.3806e-11
oar-miR-17-5p	757.909	2054.66	-1.4126	6.3355e-11	8.3479e-10
oar-miR-30a-3p	1780.82	801.87	1.1365	7.6383e-11	9.5054e-10
oar-miR-152	4302.83	9246.38	-1.0906	1.3069e-10	1.5407e-09
oar-miR-221	11840.2	7732.12	0.61219	1.9684e-10	2.2047e-09
novel_136	39.2442	5.13436	2.6746	3.3739e-10	3.5988e-09
oar-miR-27a	1444.74	6104.84	-1.9865	1.1343e-09	1.1549e-08
oar-miR-494-3p	11.0114	43.9611	-1.9405	1.4067e-09	1.37e-08
oar-miR-495-3p	30.431	83.8768	-1.4506	2.0399e-09	1.9039e-08
novel_615	370.255	150.949	1.2701	3.2584e-09	2.9195e-08
oar-miR-3958-3p	122.262	234.412	-0.94111	4.0964e-09	3.5292e-08
novel_79	106.551	42.2144	1.3171	4.3619e-09	3.6188e-08
oar-let-7a	107605	52463.5	1.0236	4.8897e-09	3.9118e-08
oar-miR-758-3p	3.23282	32.2551	-2.8738	7.8391e-09	6.0551e-08
oar-miR-409-3p	185.488	450.067	-1.2525	4.0083e-08	2.9928e-07
novel_645	95.8197	45.4689	1.0544	5.3862e-08	3.8919e-07
oar-miR-133	186.167	81.7935	1.1567	7.1106e-08	4.9774e-07
novel_174	16.572	0.586263	3.4433	1.1394e-07	7.7342e-07
novel_9	10974.2	4268.58	1.3266	1.4977e-07	9.8672e-07
oar-miR-125b	39563.6	21950.3	0.84095	2.0014e-07	1.2809e-06
oar-miR-411a-3p	11.138	56.7928	-2.109	8.722e-07	5.427e-06
oar-miR-382-3p	3.57991	25.6535	-2.4447	2.1592e-06	1.3048e-05
oar-miR-10a	195.756	72.5354	1.3792	2.2135e-06	1.3048e-05
oar-miR-127	507.2	1273.17	-1.2868	2.5715e-06	1.477e-05
oar-miR-381-3p	8.29258	36.2496	-1.981	2.7797e-06	1.5566e-05
novel_106	26.504	62.0445	-1.2239	4.8937e-06	2.6736e-05
novel_647	63.0522	19.6308	1.6013	8.8742e-06	4.7329e-05
oar-miR-150	6.88009	41.3834	-2.3021	1.1299e-05	5.8861e-05
oar-let-7b	50842.8	32734.2	0.62969	1.8471e-05	9.4036e-05
novel_129	12.3558	37.2678	-1.4882	2.6313e-05	0.00013098
novel_99	16.725	40.0598	-1.2022	2.7373e-05	0.00013329
oar-miR-369-3p	0.694161	13.2629	-2.9397	3.0228e-05	0.00014406
oar-miR-379-3p	0.983394	11.179	-2.6776	3.9106e-05	0.00017951
oar-miR-134-5p	1.43592	17.357	-2.7505	3.9267e-05	0.00017951
novel_90	79.3437	31.5385	1.282	5.0209e-05	0.00022494
oar-miR-199a-3p	292.304	516.853	-0.80956	6.7303e-05	0.00029561
novel_124	41.0484	16.7993	1.2338	8.327e-05	0.0003587
oar-miR-380-3p	5.85277	23.8056	-1.8547	8.6162e-05	0.00036416
oar-miR-22-3p	32644.7	72757.8	-1.1169	0.00010144	0.0004208
oar-miR-493-5p	7.57133	23.8158	-1.5346	0.00023119	0.00094158
novel_749	45.3328	12.9077	1.6391	0.00025922	0.0010369
oar-miR-409-5p	8.9838	32.0942	-1.6063	0.0010297	0.0040466
oar-miR-323a-3p	1.28288	9.26909	-2.1526	0.0012813	0.0049484
novel_857	6.853	0.333732	2.4328	0.0013605	0.0051651
oar-miR-411b-5p	1.42566	9.94597	-2.1601	0.0013866	0.0051768
oar-miR-191	26983.7	19369.5	0.47399	0.0014999	0.0055077
oar-miR-3959-3p	0	4.68039	-2.4862	0.0015962	0.0057668
oar-miR-21	8.11177e+06	1.20134e+07	-0.55875	0.0024776	0.0088091
novel_480	8.43902	1.54686	1.8887	0.0028783	0.010074
novel_618	12.6962	3.15344	1.6816	0.0034051	0.011734
novel_501	0	3.35566	-2.1861	0.0057497	0.019278
novel_881	55.1015	30.5997	0.80659	0.005837	0.019278
oar-miR-107	781.62	1033.96	-0.40021	0.0058522	0.019278
novel_217	4.61748	0.293131	2.1001	0.0062418	0.020263
novel_417	10.7251	1.92041	1.8175	0.0074513	0.023844
oar-miR-10b	66515.8	44628.1	0.56526	0.0075769	0.023904
oar-miR-200a	45.8051	102.244	-1.0808	0.0083889	0.026099
oar-miR-410-3p	2.19158	9.98657	-1.6345	0.010023	0.030754
novel_622	19.6789	8.5521	1.1219	0.010364	0.031373
oar-miR-1185-3p	0.394675	4.70972	-1.9863	0.010621	0.031722
oar-let-7i	218564	159958	0.44474	0.011508	0.033919
oar-miR-3959-5p	5.55695	18.5992	-1.4448	0.012708	0.03697
novel_558	2.7393	0	1.9668	0.012996	0.037321
oar-miR-362	1734.03	1044.81	0.70334	0.018826	0.05338
oar-miR-376c-3p	0.636313	5.77221	-1.7819	0.021601	0.060482
novel_603	0.241638	4.04382	-1.7939	0.023005	0.063619
novel_294	3.85888	0.333732	1.7705	0.024306	0.066397
oar-miR-539-3p	0	5.49898	-1.7455	0.024976	0.067405
novel_175	11.4881	3.42745	1.3872	0.025602	0.068271
oar-miR-543-3p	18.8961	33.7649	-0.78425	0.027282	0.071778
oar-let-7g	61559.3	40065.2	0.60071	0.027558	0.071778
novel_194	8.47637	2.66829	1.3546	0.030208	0.077776
novel_209	3.17498	0.353641	1.6871	0.031351	0.079802
oar-let-7f	135267	80917.4	0.70771	0.031711	0.079811
novel_479	6.30529	1.56677	1.4524	0.032787	0.081604
oar-miR-3956-5p	2.93334	0.293131	1.6562	0.034699	0.085412
oar-miR-25	13054.9	10402.7	0.32434	0.039246	0.095555
novel_448	23.2858	14.3746	0.6826	0.04735	0.11405
novel_77	174.204	109.811	0.63142	0.049777	0.11846
