# Supplementary material for: LncGSAR Controls Ovarian Granulosa Cell Steroidogenesis via Sponging MiR-125b to Activate SCAP/SREBP Pathway
Source: Int J Mol Sci. 2022 Oct 12;23(20):12132. doi: 10.3390/ijms232012132 (PMC9603659; doi:10.3390/ijms232012132)
Supplement: Supplementary file 1 [file ijms-23-12132-s001.zip › Table S5.xlsx]

## Sheet: Sheet1
LncGSAR controls Ovarian granulosa cell steroidogenesis via sponging MiR-125b to activate SCAP/SREBP pathway
Supplementary Table S5. The information of differentially expressed 796 mRNA transcripts (379 upregulated and 417 downregulated) in the Optimum and High group.
gene_id	gene_name	gene_locus	Optimum_FPKM	High_FPKM	log2FoldChange	pvalue	padj
ENSOARG00000010231	MX2	1:259688071-259716801	0.906177	14.7883	-4.27192	1.97781e-61	3.24677e-57
ENSOARG00000009230	DPT	12:34444488-34479754	0.965505	17.9267	-4.47347	4.00221e-57	4.38002e-53
ENSOARG00000007202	SPON1	15:38044689-38354554	1.53122	12.4245	-3.27432	1.96209e-53	1.61048e-49
ENSOARG00000015724	EDIL3	5:81131950-81622637	5.67942	47.7033	-3.32802	5.42403e-49	3.56164e-45
ENSOARG00000004930	MMP12	15:5352875-5362227	0.156847	13.9693	-6.71875	1.42799e-44	7.81396e-41
ENSOARG00000013238	SLC39A8	6:22554766-22635293	121.483	15.5324	2.71701	3.50087e-43	1.64201e-39
ENSOARG00000015293	ENSOARG00000015293	11:10673669-10675811	53.2315	0.144841	8.20252	2.56476e-42	1.05258e-38
XLOC_015339	XLOC_015339	1:46735099-47313302	1.32713	0.0875767	3.688	1.04985e-37	3.82985e-34
ENSOARG00000006889	ENSOARG00000006889	23:62287023-62298724	16.4841	0.518398	4.72148	4.90314e-34	1.6098e-30
ENSOARG00000015177	IFIT1	22:10811884-10821866	16.2037	87.6619	-2.70687	9.26355e-34	2.76492e-30
ENSOARG00000016786	KRT8	3:133375727-133383019	102.419	7.35056	3.52836	1.60291e-33	4.38556e-30
ENSOARG00000010283	MX1	1:259737321-259762804	26.9924	111.186	-2.29196	2.58428e-30	6.52669e-27
ENSOARG00000011671	ENSOARG00000011671	19:38438325-38920359	0.358188	1.7757	-2.54843	1.0121e-26	2.37351e-23
ENSOARG00000009599	ALDH1A3	18:4690980-4728935	9.38458	1.27463	2.62663	2.78056e-26	6.08609e-23
ENSOARG00000009964	TRPC4	10:24229989-24435384	29.5631	4.91988	2.32904	8.33455e-24	1.71025e-20
ENSOARG00000014413	ENSOARG00000014413	18:57604525-57609134	3.62908	33.0537	-3.44426	2.08742e-22	4.03142e-19
ENSOARG00000014971	SERPINA14	18:58006625-58014911	6.37167	29.4782	-2.4603	9.01121e-22	1.55714e-18
ENSOARG00000009911	PROM1	6:110630025-110755857	0.400406	1.87714	-2.45185	1.79073e-20	2.93966e-17
ENSOARG00000007473	ENSOARG00000007473	21:19466354-19742240	5.87272	0.342303	3.80421	1.48045e-17	2.14136e-14
ENSOARG00000009097	ENSOARG00000009097	17:61009311-61042799	9.94261	31.1126	-1.90406	1.60933e-17	2.20156e-14
ENSOARG00000001397	ADGRG6	8:66712507-66862248	3.49625	0.557323	2.41746	2.43386e-17	3.19634e-14
ENSOARG00000001113	COL16A1	2:234864525-234919867	2.45054	10.0401	-1.98596	4.02615e-17	5.0841e-14
ENSOARG00000006414	DIAPH3	10:2443221-2820005	16.3952	4.66268	1.56281	1.7827e-16	2.12939e-13
ENSOARG00000017549	DPYD	1:73400419-74365125	5.51189	12.8066	-1.62577	1.816e-16	2.12939e-13
XLOC_091458	XLOC_091458	17:61032733-61054789	5.99139	22.7477	-2.24451	9.24835e-16	1.01214e-12
ENSOARG00000020495	RTP4	1:198138027-198223956	2.67224	7.69993	-1.80127	1.12259e-15	1.18893e-12
ENSOARG00000020338	ENSOARG00000020338	3:50014641-50018149	137.319	28.4228	2.00814	5.21301e-15	4.82125e-12
ENSOARG00000005151	HMCN1	12:64798855-65337057	0.0603383	0.335397	-2.71515	5.28645e-15	4.82125e-12
ENSOARG00000010512	SGCD	5:65071638-65507410	6.53943	1.69028	1.6887	5.75818e-15	5.10953e-12
ENSOARG00000009067	CHL1	19:25923744-26268963	1.57607	0.323353	2.0264	9.1616e-15	7.91562e-12
ENSOARG00000015650	DPYS	9:72759035-72856330	0.999475	3.06708	-1.87282	1.36214e-14	1.14671e-11
ENSOARG00000012810	ENSOARG00000012810	1:263809116-263828452	0.422139	4.57115	-3.68878	1.40509e-14	1.1533e-11
ENSOARG00000012855	ST3GAL4	21:28966891-28978601	52.7872	128.644	-1.53941	2.38647e-14	1.91104e-11
ENSOARG00000007919	ENSOARG00000007919	21:23117728-23624748	0.35757	0.982125	-1.71173	4.37797e-14	3.42232e-11
ENSOARG00000008368	CENPF	12:67064453-67123889	16.5501	4.55724	1.60716	6.18346e-14	4.72129e-11
ENSOARG00000006730	PI15	9:50990373-51023516	31.1534	75.4839	-1.53448	6.6432e-14	4.88164e-11
ENSOARG00000019232	ERBB4	2:212081308-212484401	3.08478	0.761442	2.04497	6.69085e-14	4.88164e-11
ENSOARG00000021121	RTN1	7:68766907-68890740	2.00866	0.222231	2.91044	8.20778e-14	5.77855e-11
ENSOARG00000003681	ZBTB7C	23:47876172-48184911	0.670026	0.105513	2.40187	8.27216e-14	5.77855e-11
ENSOARG00000007707	NRCAM	4:49247631-49489760	0.838164	0.0569843	3.6289	1.38586e-13	9.47926e-11
ENSOARG00000003830	ADAMTS2	5:1862751-1966978	5.20352	12.8377	-1.56012	1.67747e-13	1.11784e-10
ENSOARG00000016029	NETO2	14:15011185-15086800	3.97214	0.952041	1.81764	1.70236e-13	1.11784e-10
ENSOARG00000014702	ADCY2	16:65280195-65721184	0	0.0489543	-13.1803	1.86691e-13	1.20185e-10
ENSOARG00000011051	CRISPLD2	14:10472790-10513097	1.25128	4.38505	-2.0632	2.4523e-13	1.54835e-10
ENSOARG00000017011	CYP7B1	9:42116471-42291040	0.716057	2.05122	-1.77855	3.26032e-13	2.00832e-10
ENSOARG00000006132	TECRL	6:79614071-79793106	0	0.275558	-13.1848	3.32674e-13	2.00832e-10
ENSOARG00000009301	COLEC12	23:35558221-35884837	1.14496	3.49803	-1.79846	4.04625e-13	2.37226e-10
ENSOARG00000013390	GIPC2	1:53863131-53961666	7.23451	1.52072	1.97573	4.43861e-13	2.55664e-10
ENSOARG00000003514	GNG4	25:8340870-8410962	1.63672	5.04709	-1.79341	4.74127e-13	2.68389e-10
ENSOARG00000002489	PREX2	9:44806087-45203186	0.550862	0.093319	2.25045	7.93924e-13	4.41798e-10
ENSOARG00000018341	ENSOARG00000018341	14:23505870-23518073	873.14	203.45	1.82852	8.91028e-13	4.8757e-10
ENSOARG00000008794	ENSOARG00000008794	19:23692565-23720861	0.806256	0	13.0107	1.11325e-12	5.99183e-10
ENSOARG00000006517	PDE3B	15:37505155-37681056	3.68822	0.869534	1.82061	1.21437e-12	6.43067e-10
ENSOARG00000018913	RNF128	X:121553255-121614887	11.9499	3.2282	1.64734	1.33936e-12	6.97998e-10
ENSOARG00000014713	ASPM	12:74128395-74189805	9.6312	2.81746	1.52003	1.93251e-12	9.91377e-10
ENSOARG00000001187	ITGA6	2:136225512-136275286	39.5627	12.5789	1.39951	2.39157e-12	1.208e-09
ENSOARG00000001574	BTG2	12:485439-548329	3.28155	4.66084	2.36628	2.80191e-12	1.3851e-09
ENSOARG00000003018	KCNAB1	1:229203418-229482770	40.1322	10.6287	1.65094	2.91826e-12	1.38859e-09
ENSOARG00000000248	SLC6A6	19:57634590-57680153	17.9387	41.5013	-1.45172	3.9789e-12	1.83993e-09
ENSOARG00000014874	SCARA5	2:101069669-101198536	0	0.146799	-12.9726	5.79876e-12	2.60801e-09
ENSOARG00000012241	ADAM12	22:44435268-44772536	1.07842	3.22078	-1.81094	6.05876e-12	2.68813e-09
ENSOARG00000014802	ARHGEF3	19:44257727-44324188	7.54129	2.23698	1.50259	7.89894e-12	3.45784e-09
ENSOARG00000006557	AKAP6	18:41629326-42119054	1.28788	0.349431	1.64504	1.20592e-11	5.14193e-09
ENSOARG00000018187	COL4A5	X:119483738-119735405	18.0607	36.418	-1.26607	1.54452e-11	6.50126e-09
ENSOARG00000009168	PTPN5	21:25317363-25376964	5.17636	0.851225	2.25407	1.59979e-11	6.64866e-09
ENSOARG00000016739	ENSOARG00000016739	1:144615433-144755652	3.4637	7.6138	-1.38324	1.62173e-11	6.65559e-09
ENSOARG00000025182	BST-2A	5:5486295-5488372	4.19974	37.2982	-3.40562	1.70275e-11	6.9018e-09
ENSOARG00000020111	PTPRR	3:148667786-148945673	1.10279	2.4986	-1.42901	2.28455e-11	9.14711e-09
ENSOARG00000012392	ENSOARG00000012392	11:46503733-46528230	3.90562	10.4314	-1.6588	2.37836e-11	9.408e-09
ENSOARG00000014319	DDAH1	1:61696186-61873396	245.91	87.8153	1.23661	2.82747e-11	1.09213e-08
ENSOARG00000010184	AK4	1:40353308-40441416	13.894	4.62799	1.33549	3.99782e-11	1.52624e-08
ENSOARG00000016103	GREB1	3:20376633-20443733	19.428	42.299	-1.36327	6.15119e-11	2.32133e-08
ENSOARG00000013284	NT5E	8:51074264-51143134	205.875	74.9112	1.20871	9.11395e-11	3.36213e-08
ENSOARG00000005280	ATP8B1	23:57090563-57142576	3.45042	0.701326	2.03643	1.20527e-10	4.34851e-08
ENSOARG00000014636	ENSOARG00000014636	3:16573128-16590905	7.12127	16.6437	-1.47857	1.49318e-10	5.3287e-08
ENSOARG00000006858	ELF1	10:11505801-11574966	21.6583	59.6624	-1.39288	1.85321e-10	6.54242e-08
ENSOARG00000014731	DDX58	2:100413345-100459302	11.4787	23.093	-1.2613	2.19692e-10	7.67332e-08
ENSOARG00000007344	ABCA1	2:18039646-18168466	14.6694	5.23202	1.29345	2.47874e-10	8.56651e-08
ENSOARG00000003291	DISC1	25:4456778-4890800	0.2319	0.651389	-1.91244	4.46799e-10	1.46967e-07
ENSOARG00000020498	MASP1	1:198236799-198300463	0.491283	2.25906	-2.46489	5.05169e-10	1.64215e-07
ENSOARG00000001508	COL1A2	4:11656770-11692712	110.28	236.942	-1.34188	6.92796e-10	2.20834e-07
ENSOARG00000018738	BMP2	13:48459791-48493916	3.0534	7.90581	-1.82825	7.64234e-10	2.38965e-07
ENSOARG00000015844	ENSOARG00000015844	1:137831616-137895592	16.7749	5.80517	1.27886	9.5996e-10	2.94555e-07
ENSOARG00000000078	KIT	6:70189729-70234612	2.93698	6.59523	-1.41682	1.07558e-09	3.26975e-07
ENSOARG00000011880	UGDH	6:58562525-58586948	97.0586	34.8949	1.22816	1.09658e-09	3.273e-07
ENSOARG00000016153	CPE	17:447243-586279	12.5147	4.13675	1.33474	1.36645e-09	3.97021e-07
ENSOARG00000014648	RSAD2	3:16603323-16619665	1.11943	5.70059	-2.59396	1.47902e-09	4.25957e-07
ENSOARG00000014175	SLC9A7	X:54753584-54830712	42.7679	15.4944	1.20757	1.56984e-09	4.40522e-07
ENSOARG00000019622	NELL2	3:141536582-141928837	4.16572	1.20578	1.53385	1.67478e-09	4.65988e-07
ENSOARG00000006515	COL4A2	10:84344246-84507463	59.3675	102.28	-1.13325	1.80579e-09	4.98215e-07
ENSOARG00000005709	COBLL1	2:143684185-143752953	11.6712	3.77961	1.38669	1.839e-09	5.0315e-07
ENSOARG00000016145	ENSOARG00000016145	3:214406661-214452236	12.0863	3.60141	1.48038	2.03777e-09	5.52926e-07
ENSOARG00000008408	MAN1A1	8:18758921-18927758	9.07318	17.384	-1.19351	2.0583e-09	5.5392e-07
ENSOARG00000001456	GFPT2	5:585027-629216	131.875	46.6748	1.25971	2.38975e-09	6.37889e-07
ENSOARG00000015940	TMCC3	3:130669753-130842503	1.43912	3.02509	-1.31713	2.46605e-09	6.52947e-07
ENSOARG00000015517	PLCL2	1:271959723-272174628	5.5785	11.6565	-1.32301	2.50203e-09	6.57174e-07
ENSOARG00000006115	COL4A1	10:84218174-84267989	58.5016	133.31	-1.42346	2.6407e-09	6.88092e-07
ENSOARG00000013446	SFMBT2	13:11441514-11599244	0	0.0774283	-12.3341	2.7388e-09	7.08033e-07
ENSOARG00000013111	IL1RL1	3:99279861-99299352	24.2793	47.3341	-1.21371	2.82983e-09	7.25852e-07
ENSOARG00000017511	ENSOARG00000017511	1:160568914-160627375	1.16913	3.02535	-1.61591	2.88892e-09	7.35264e-07
ENSOARG00000013106	PGM5	2:67717013-67921695	13.2623	24.9978	-1.1615	2.94037e-09	7.42602e-07
ENSOARG00000017954	ACSL4	X:118740393-118845526	283.762	108.788	1.12875	2.96378e-09	7.428e-07
ENSOARG00000002354	ZMAT4	26:34117639-34451523	0.0430277	0	12.3414	3.09428e-09	7.66076e-07
ENSOARG00000000193	CADPS2	4:86747428-87115385	4.56982	8.30875	-1.11142	3.82983e-09	9.31416e-07
ENSOARG00000003600	ENSOARG00000003600	3:69651114-69819801	0.964475	2.08714	-1.36038	4.36501e-09	1.05376e-06
ENSOARG00000015262	SERPINE1	24:35490295-35496243	280.572	99.5433	1.25461	4.96842e-09	1.18205e-06
ENSOARG00000011111	TGFA	3:92426294-92539588	4.13864	1.35159	1.31415	6.08896e-09	1.42795e-06
ENSOARG00000000461	NEBL	13:21164641-21549607	10.3732	2.30421	2.05225	6.46726e-09	1.50591e-06
ENSOARG00000015440	RFTN1	1:271376266-271600298	5.31877	12.1441	-1.22769	6.76461e-09	1.56405e-06
ENSOARG00000007039	ENSOARG00000007039	12:49496678-49535503	13.462	25.7683	-1.18495	8.70305e-09	1.9843e-06
ENSOARG00000011500	DYSF	3:93297986-93502262	8.09888	2.68542	1.31234	9.12685e-09	2.06657e-06
ENSOARG00000014562	ENSOARG00000014562	22:46439179-46468099	13.1823	4.08463	1.45105	9.47825e-09	2.13144e-06
ENSOARG00000012108	ACTG2	3:95660587-95675679	471.911	182.498	1.11398	1.24309e-08	2.75765e-06
ENSOARG00000001624	SCN10A	19:12031156-12120641	1.0709	2.39378	-1.40814	1.28702e-08	2.83593e-06
ENSOARG00000013985	ENSOARG00000013985	12:38015969-38045279	0	0.318682	-11.9657	1.5198e-08	3.32653e-06
ENSOARG00000006246	FAP	2:146441773-146519145	1.90373	4.01069	-1.32206	1.58608e-08	3.44863e-06
ENSOARG00000017123	ENSOARG00000017123	4:40402001-40458528	20.8614	37.7797	-1.11244	1.63729e-08	3.51343e-06
ENSOARG00000007114	ELOVL7	16:18496333-18578013	2.29682	4.62967	-1.26089	1.70186e-08	3.62829e-06
ENSOARG00000001553	ENSOARG00000001553	10:71707539-71808131	0	0.092121	-11.9586	1.73196e-08	3.66001e-06
ENSOARG00000015866	ENSOARG00000015866	20:25532506-25543103	1.0206	0	11.9327	1.88283e-08	3.86356e-06
ENSOARG00000017529	ENSOARG00000017529	1:160628720-160692910	0.988454	2.58581	-1.63059	2.08047e-08	4.23909e-06
ENSOARG00000004871	COL1A1	11:35993829-36010034	25.9564	77.1213	-1.79656	2.14157e-08	4.31362e-06
ENSOARG00000000647	ENSOARG00000000647	22:13731294-13771253	14.6872	5.07524	1.2722	2.17045e-08	4.34514e-06
ENSOARG00000019781	ANXA4	3:38416593-38449179	49.5143	89.8277	-1.11549	2.29712e-08	4.54332e-06
ENSOARG00000015491	KIF4A	X:59745572-59881081	7.13427	2.40085	1.23217	2.41535e-08	4.71505e-06
ENSOARG00000001534	PIEZO2	23:42545078-42809294	0.509637	1.24612	-1.96613	2.42703e-08	4.71505e-06
ENSOARG00000018069	NDST4	6:10593398-10919206	0	0.026631	-11.8831	2.53454e-08	4.89494e-06
ENSOARG00000009538	ENO1	12:42682907-42696905	1002.71	412.664	1.03005	2.67156e-08	5.1294e-06
ENSOARG00000014924	ENSOARG00000014924	19:6121576-6314673	0	1.75878	-17.2563	4.22695e-08	8.02192e-06
ENSOARG00000009670	CPXM2	22:42380163-42518141	0.095502	0	12.2142	4.32893e-08	8.16824e-06
ENSOARG00000010300	SUPT3H	20:18310535-18749906	13.1284	22.8634	-1.21538	4.40304e-08	8.2606e-06
XLOC_169083	XLOC_169083	3:50473748-51228116	51.8356	24.6958	1.08461	4.89161e-08	9.02255e-06
ENSOARG00000020126	ENSOARG00000020126	7:32810619-32861855	11.4791	4.27419	1.16938	6.22329e-08	1.14147e-05
ENSOARG00000014351	ATP9A	13:78960107-79058235	1.40691	0.322073	1.88131	6.2949e-08	1.14819e-05
ENSOARG00000000114	ENSOARG00000000114	AMGL01121377.1:1-17144	11.1809	3.20357	1.55986	6.36131e-08	1.15389e-05
ENSOARG00000003713	ACTN2	25:9356575-9438266	2.35439	0.72145	1.45593	6.4378e-08	1.16135e-05
ENSOARG00000010042	STC1	2:41704775-41716665	180.563	71.5406	1.08209	6.75011e-08	1.21104e-05
ENSOARG00000009845	OSMR	16:35426282-35474732	10.7058	3.59273	1.27077	6.80773e-08	1.21474e-05
ENSOARG00000007995	NCAPG2	4:118730938-118799615	7.80295	2.76721	1.2345	7.10517e-08	1.24951e-05
ENSOARG00000008064	LEF1	6:17197574-17318120	0.676501	1.83355	-1.70856	7.11677e-08	1.24951e-05
ENSOARG00000002586	APOA1	15:26978228-26995223	415.284	735.212	-1.03977	7.22415e-08	1.26161e-05
ENSOARG00000013856	ENSOARG00000013856	20:27544969-27577813	44.0074	84.4026	-1.19824	7.61218e-08	1.32234e-05
ENSOARG00000007774	CYTIP	2:151149427-151177249	12.1291	23.5289	-1.21677	7.77363e-08	1.33625e-05
ENSOARG00000000837	HHIPL1	18:63299149-63320396	20.8229	38.3617	-1.1427	7.95724e-08	1.36047e-05
ENSOARG00000020386	APOD	1:190322087-190334583	20.5556	38.8143	-1.16602	8.72403e-08	1.47643e-05
ENSOARG00000008198	AGMO	4:23650918-24047746	0.482804	0.993971	-1.28895	9.09571e-08	1.52362e-05
ENSOARG00000014493	ENSOARG00000014493	20:27675151-27678490	9.76284	0.0560727	7.14562	1.02015e-07	1.70018e-05
ENSOARG00000004073	PSD3	26:37045901-37438136	2.40498	5.03733	-1.27696	1.0954e-07	1.7982e-05
ENSOARG00000003288	MAOB	X:40781769-40812225	86.402	33.5575	1.12445	1.11734e-07	1.8251e-05
ENSOARG00000019716	CYP27A1	2:219734301-219774722	38.4358	66.2014	-1.03967	1.14115e-07	1.85476e-05
ENSOARG00000002913	PON1	4:12410438-12443145	0.986126	3.19693	-1.95323	1.17911e-07	1.90306e-05
ENSOARG00000002875	ENSOARG00000002875	JH923374.1:16440-20089	3.48182	0	12.1651	1.18246e-07	1.90306e-05
ENSOARG00000018317	COL4A6	X:119737022-120078096	4.08342	9.03904	-1.37444	1.20222e-07	1.92544e-05
ENSOARG00000000189	ENSOARG00000000189	26:27130803-27155204	11.4492	4.06498	1.24534	1.23736e-07	1.96329e-05
ENSOARG00000020506	ST6GAL1	1:198413998-198516381	2.1595	5.49123	-1.57671	1.23782e-07	1.96329e-05
ENSOARG00000020222	ITGB5	1:187475287-187581008	25.9604	43.5258	-0.997579	1.4509e-07	2.26838e-05
ENSOARG00000004016	NCAPG	6:37256548-37333851	55.4384	20.9045	1.14278	1.4722e-07	2.29077e-05
ENSOARG00000015171	LIN7A	3:116683607-116864754	4.17553	1.77201	1.20733	1.54099e-07	2.3865e-05
ENSOARG00000012748	GPNMB	4:31829234-31857606	1.06133	3.55301	-1.98857	1.796e-07	2.76837e-05
ENSOARG00000017599	PCSK1	5:93061297-93117273	31.9133	12.3046	1.1478	1.82707e-07	2.80311e-05
ENSOARG00000013851	UNC79	18:57010336-57234631	0.491838	1.29158	-1.41874	1.86033e-07	2.84085e-05
ENSOARG00000009851	CDCA2	2:39869390-39910602	8.3248	2.92279	1.23908	2.15824e-07	3.25042e-05
ENSOARG00000009344	FABP4	9:57536525-57541042	25.6239	54.1178	-1.33827	2.18742e-07	3.26691e-05
ENSOARG00000001014	PDK1	2:136169785-136213559	26.8887	10.8688	1.05177	2.20697e-07	3.26691e-05
ENSOARG00000012484	PRUNE2	2:59415552-59648297	24.1011	10.2047	0.995134	2.20838e-07	3.26691e-05
ENSOARG00000011189	NUF2	1:113098397-113135220	13.9496	5.11103	1.18882	2.21708e-07	3.26691e-05
ENSOARG00000009728	PTN	4:100677303-100682081	45.1701	14.3291	1.3997	2.27518e-07	3.33012e-05
ENSOARG00000015499	GABRA2	6:64779502-64939255	1.70505	0.43315	1.75122	2.28215e-07	3.33012e-05
ENSOARG00000008537	NAV2	21:24142840-24429529	2.71566	6.78823	-1.37744	2.30608e-07	3.35014e-05
ENSOARG00000012673	RCAN1	1:119195436-119209831	35.8442	12.4961	1.53589	2.4735e-07	3.57753e-05
ENSOARG00000012206	CA5A	14:12842741-12871377	0	0.225237	-11.4643	2.62854e-07	3.7851e-05
ENSOARG00000013193	CPZ	6:114199409-114221428	1.52291	5.56838	-2.07583	2.90344e-07	4.1446e-05
ENSOARG00000009349	KNTC1	17:52444862-52510658	6.7088	2.55466	1.13672	3.22265e-07	4.5606e-05
ENSOARG00000014073	EDN1	20:43129648-43141470	12.1443	2.2736	2.1811	3.39574e-07	4.74421e-05
ENSOARG00000008882	ENSOARG00000008882	15:77733799-77755511	4.49084	9.12364	-1.28138	3.55544e-07	4.93277e-05
ENSOARG00000004285	CERS6	2:139486616-139831507	21.6469	9.38626	0.937801	3.56075e-07	4.93277e-05
ENSOARG00000011768	CYFIP2	5:66266758-66376783	2.95847	1.04449	1.26224	3.88348e-07	5.33483e-05
ENSOARG00000001512	SCN5A	19:11901834-11986572	3.24481	0.646512	1.8545	3.99835e-07	5.44705e-05
ENSOARG00000004787	SLIT2	6:39939556-40091549	0.896561	0.140492	2.45125	4.26638e-07	5.78817e-05
ENSOARG00000018120	NCALD	9:75323696-75343346	7.33049	1.8755	1.70519	4.39316e-07	5.92942e-05
ENSOARG00000003867	CYP11A1	18:33216420-33230614	314.585	138.281	0.934556	4.40661e-07	5.92942e-05
ENSOARG00000015669	GABRB1	6:65594446-66045124	24.8512	11.0335	1.18887	4.43138e-07	5.93841e-05
ENSOARG00000003455	CDH1	14:35389053-35459641	5.92448	2.26738	1.16648	4.52533e-07	6.03966e-05
ENSOARG00000020597	MDGA2	7:36954401-37310523	0.353293	0.802581	-1.42356	4.69727e-07	6.21858e-05
ENSOARG00000000928	ECT2L	8:63609664-63674228	0.013179	0.530606	-5.33766	4.79677e-07	6.2744e-05
ENSOARG00000011595	GPM6B	X:11230907-11273147	0.438107	1.97582	-2.41167	5.19641e-07	6.71687e-05
ENSOARG00000017517	SERINC5	7:10872939-10975648	62.1539	24.8603	1.08417	5.22435e-07	6.72651e-05
ENSOARG00000015431	ODC1	3:19476350-19480752	141.152	54.9977	1.11796	5.38624e-07	6.90786e-05
ENSOARG00000014126	HMMR	5:72459034-72489512	22.3855	7.84951	1.2438	5.599e-07	7.15278e-05
ENSOARG00000015329	GALNT15	1:271248875-271269770	1.19269	4.2744	-2.08642	5.70315e-07	7.25759e-05
ENSOARG00000019414	MMP14	7:21594251-21603143	46.807	81.7054	-1.13317	6.10408e-07	7.73781e-05
ENSOARG00000005436	ENSOARG00000005436	20:31727938-31943621	2.21584	3.76638	-1.04583	6.32358e-07	7.98523e-05
ENSOARG00000013025	SLC43A2	11:22314634-22352250	22.5816	38.4247	-1.01148	6.40006e-07	8.05083e-05
ENSOARG00000005625	GRIN2A	24:8485907-8665389	0.0367963	0	11.2265	6.52219e-07	8.17315e-05
ENSOARG00000020110	SOX5	3:190935216-191399186	0.603215	1.11168	-1.12553	6.67564e-07	8.33363e-05
ENSOARG00000020103	BCAT1	3:189876216-189991547	0.085326	0.622751	-3.12117	6.8525e-07	8.52202e-05
ENSOARG00000005275	PXDN	2:746973-786165	11.0908	19.4135	-1.0524	6.95966e-07	8.62262e-05
ENSOARG00000020861	CTSS	1:99623159-99650475	2.55246	5.62825	-1.39224	7.23109e-07	8.8918e-05
ENSOARG00000006778	MUSK	2:12560111-12651914	0.615427	1.67465	-1.67502	7.38907e-07	9.01851e-05
ENSOARG00000017541	ENSOARG00000017541	20:26267400-26278594	10.2674	2.46026	1.80949	7.60269e-07	9.24487e-05
ENSOARG00000007623	GCSAML	5:38381991-38423934	2.88497	0.448587	2.3988	7.8579e-07	9.51995e-05
ENSOARG00000018727	ENSOARG00000018727	6:35882228-35979973	14.3776	23.7333	-0.975948	8.03773e-07	9.70201e-05
ENSOARG00000020656	SP100	2:231394186-231533609	0.510269	1.30011	-1.54999	8.0983e-07	9.73932e-05
ENSOARG00000012785	DCPS	21:28884176-28936008	12.2977	15.2377	-1.44374	8.57696e-07	0.000102773
ENSOARG00000005578	MGLL	19:59500256-59622085	5.12851	8.7783	-1.04877	8.99554e-07	0.000106621
ENSOARG00000004438	ENSOARG00000004438	8:81797084-81813373	50.7964	84.93	-0.998948	9.78539e-07	0.000113927
ENSOARG00000012184	GPC3	X:95757542-96207020	0.486676	0.153253	1.41781	1.06283e-06	0.000122869
ENSOARG00000002163	ADAM18	26:33364369-33475095	0.0932463	0	11.2924	1.10526e-06	0.000126881
ENSOARG00000009897	UFM1	10:23949296-23966124	34.1243	9.72345	1.57087	1.11791e-06	0.000127886
ENSOARG00000015503	KIF20B	22:11100600-11183551	9.20441	3.77312	1.00585	1.18312e-06	0.000134409
ENSOARG00000015333	RRM2	3:19185138-19191043	32.0888	10.0132	1.4151	1.2518e-06	0.000141721
ENSOARG00000005610	SLC38A11	2:143438710-143504278	0.0127673	1.30064	-6.18113	1.31734e-06	0.00014812
ENSOARG00000013623	PPP3CA	6:23696150-23850191	54.8971	24.986	0.887636	1.4139e-06	0.000158434
ENSOARG00000019421	IGFBP5	2:217650010-217669182	226.138	397.2	-1.04936	1.42775e-06	0.000159226
ENSOARG00000012378	SLC4A4	6:86143053-86457688	0.482923	0.897161	-1.14974	1.44249e-06	0.000159461
ENSOARG00000012933	MAMDC2	2:65934114-66096923	3.05091	5.35208	-1.07114	1.50101e-06	0.00016482
ENSOARG00000007198	ENSOARG00000007198	16:18926587-19409604	0	0.055214	-13.437	1.73568e-06	0.000185631
ENSOARG00000020710	NID2	7:41930461-42013294	60.3505	94.6162	-0.895039	1.73577e-06	0.000185631
ENSOARG00000007233	ISG15	12:49537787-49538733	5.43229	45.1902	-3.31389	1.75316e-06	0.000186736
ENSOARG00000007570	PLPPR1	2:21729109-21873691	0.0906293	0.620556	-2.80858	1.75957e-06	0.000186736
ENSOARG00000002171	ENSOARG00000002171	JH922195.1:21-3720	1.40274	0	10.8737	1.927e-06	0.000200848
ENSOARG00000001772	FOXP2	4:53751884-53829578	2.53372	4.66739	-1.13721	1.9561e-06	0.000203236
ENSOARG00000019982	ARHGAP11A	7:27063692-27087282	16.8051	5.20708	1.2203	2.08159e-06	0.000214914
ENSOARG00000003158	CEP55	22:14529369-14550251	7.8521	2.24923	1.52338	2.09759e-06	0.000215888
ENSOARG00000017380	ENSOARG00000017380	20:26237128-26279419	4.48351	1.4534	1.36554	2.11934e-06	0.000217444
ENSOARG00000000333	ADAMTS7	18:29375835-29423648	9.02461	15.2119	-1.0068	2.14749e-06	0.000219646
ENSOARG00000016679	DOCK11	X:110575145-110731320	1.34741	1.79442	-1.26692	2.1544e-06	0.000219669
ENSOARG00000020238	IGSF3	1:93077218-93204117	0.506277	1.46476	-1.79431	2.23524e-06	0.000226505
ENSOARG00000015018	SPIC	3:170374490-170387993	0	0.280162	-10.6622	2.35533e-06	0.000237939
ENSOARG00000015392	SHCBP1	14:14408153-14437612	4.83456	1.41965	1.52014	2.37908e-06	0.000238868
ENSOARG00000017463	CDK15	2:203013326-203104555	0	0.0612623	-11.2025	2.67417e-06	0.000266865
ENSOARG00000007929	GPX3	5:59808263-59816101	30.9436	54.4689	-1.05735	3.01424e-06	0.000298983
ENSOARG00000004466	MAPK4	23:50401577-50463212	0	0.0651703	-10.7334	3.11505e-06	0.000308053
ENSOARG00000009908	ENSOARG00000009908	X:51894390-51938870	4.79229	1.72789	1.21665	3.13447e-06	0.000309041
ENSOARG00000015367	BNIP3	22:49672420-49675769	107.28	43.5366	1.04913	3.25644e-06	0.000320106
ENSOARG00000006142	IFIH1	2:146343186-146404420	9.5739	15.9766	-0.991683	3.3214e-06	0.000322627
ENSOARG00000008249	ASPN	2:28664242-28689883	34.6752	61.7283	-1.0357	3.44404e-06	0.000331597
ENSOARG00000010698	KIAA1549	4:102238948-102404308	8.70384	15.3005	-1.05436	3.46243e-06	0.000332394
ENSOARG00000012389	GPRC5B	24:17416805-17426893	56.8021	23.5885	1.0256	3.70123e-06	0.000353253
ENSOARG00000016617	TRANK1	19:10548450-10632137	3.94341	7.6075	-1.14872	4.21086e-06	0.000397273
ENSOARG00000018647	ENSOARG00000018647	7:16078139-16122235	10.593	4.40728	1.00865	4.3071e-06	0.000404031
ENSOARG00000015234	PARM1	6:89526374-89652510	9.09794	14.3813	-0.910725	4.3351e-06	0.000405499
ENSOARG00000008178	ENSOARG00000008178	21:49751580-49752838	55.1062	124.13	-1.43237	4.57538e-06	0.000424779
ENSOARG00000005365	FHOD3	23:20608418-21131513	6.42485	2.71542	0.990106	4.58004e-06	0.000424779
ENSOARG00000017456	ENSOARG00000017456	3:135084959-135106803	7.34268	2.37283	1.38143	4.74486e-06	0.000435149
ENSOARG00000008380	RAB6B	1:253571546-253581943	26.5838	9.6985	1.19068	4.8199e-06	0.000440799
ENSOARG00000014621	CLCA2	1:62895304-62937803	1.33752	2.98571	-1.40566	4.90181e-06	0.000446514
ENSOARG00000013419	SACS	10:34830023-34864061	34.1476	15.0816	0.935186	4.90959e-06	0.000446514
ENSOARG00000007012	FUCA1	2:241948643-241967172	111.951	169.097	-0.845214	5.0817e-06	0.000458358
ENSOARG00000004780	KIF15	19:16405187-16463300	3.14063	1.10082	1.25911	5.11622e-06	0.000460207
ENSOARG00000013616	LAMA2	8:54371404-54895696	1.06845	1.70274	-0.920672	5.2146e-06	0.000467775
ENSOARG00000010132	ENSOARG00000010132	4:69718406-69726811	69.669	28.2391	1.06277	5.29587e-06	0.000471203
ENSOARG00000009580	LAMA4	8:25298969-25445606	3.31553	5.2953	-0.927184	5.86997e-06	0.000516683
ENSOARG00000013812	GLS	2:192064826-192154692	117.726	57.6899	0.896248	5.88735e-06	0.000516827
ENSOARG00000018707	SLC38A10	11:50597855-50636930	16.4427	26.5834	-0.952332	6.02399e-06	0.00052601
ENSOARG00000019080	COL6A3	1:3548970-3641659	0.125684	0.808946	-2.9079	6.10845e-06	0.000531372
ENSOARG00000002869	ENSOARG00000002869	1:228658684-228866273	0	0.013998	-10.2755	6.30846e-06	0.000546489
ENSOARG00000001617	MYH10	11:27625138-27747562	107.786	42.9887	1.0929	6.51857e-06	0.000562793
ENSOARG00000005591	KIF22	24:26450685-26467845	9.73347	3.32052	1.29555	6.68021e-06	0.000574149
ENSOARG00000013070	C1orf115	12:22303531-22313290	8.011	16.0454	-1.24364	6.84176e-06	0.000584971
ENSOARG00000014253	SLC7A11	17:19076299-19158878	0.971148	2.72757	-1.44515	7.05552e-06	0.000600121
ENSOARG00000006033	GASK1B	17:40532415-40609081	34.1166	13.5767	0.968234	7.10564e-06	0.000602823
ENSOARG00000010388	MYL12B	23:37767203-37776271	19.9173	34.8396	-1.06382	7.50326e-06	0.000633283
ENSOARG00000017316	TRIM55	9:43303392-43348329	0.0693603	0	10.1436	7.57021e-06	0.000635665
ENSOARG00000010998	COL15A1	2:48487007-48588324	0.632847	1.31532	-1.30481	7.67452e-06	0.00064278
ENSOARG00000002234	SLC2A3	3:206193144-206206504	6.89998	1.54357	1.9159	7.91437e-06	0.000659504
ENSOARG00000011630	SYNPR	19:37810117-38100796	0.0751897	0	12.9442	7.94446e-06	0.000660335
ENSOARG00000013891	ENSOARG00000013891	12:73700588-73737242	464.813	211.976	0.873857	8.11999e-06	0.000671525
ENSOARG00000020254	RAD51	7:33272372-33306843	6.61032	2.40478	1.24473	8.17757e-06	0.000674588
ENSOARG00000012898	ENSOARG00000012898	17:70485566-70682788	1.87121	3.21506	-1.02056	8.21523e-06	0.000675996
ENSOARG00000020198	KCNMB4	3:149095499-149169301	11.6076	18.6613	-0.942063	8.39767e-06	0.000687562
ENSOARG00000020736	ECT2	1:212778290-212836544	8.74935	3.41828	1.0895	8.44583e-06	0.000689785
ENSOARG00000020185	DES	2:220325615-220332710	50.273	16.6206	1.30434	9.21905e-06	0.000749207
ENSOARG00000010035	SERPING1	15:78057065-78071172	23.0282	37.3	-0.949212	9.26599e-06	0.000751163
ENSOARG00000001845	TPM3	1:103049267-103067657	85.3112	30.4975	1.21019	9.49857e-06	0.000764355
ENSOARG00000005428	TPI1	3:207527997-207529618	112.747	42.0651	1.16914	1.00561e-05	0.000805276
ENSOARG00000016452	PPARG	19:56552358-56652679	8.47588	13.281	-0.89659	1.02522e-05	0.00081672
ENSOARG00000001626	PPM1K	6:36404281-36418026	15.488	6.0801	1.09378	1.02737e-05	0.00081672
ENSOARG00000020619	NEMF	7:39726636-39920337	1312.58	2754.55	-1.30027	1.04512e-05	0.000828822
ENSOARG00000004595	OXT	13:51437893-51439646	81.2896	151.147	-1.15538	1.09049e-05	0.000862726
ENSOARG00000012354	PSAT1	2:58082457-58109069	23.5226	37.9433	-0.950465	1.10322e-05	0.000869068
ENSOARG00000018403	ENSOARG00000018403	12:60109435-60146681	0	0.0677937	-10.0751	1.10645e-05	0.000869068
ENSOARG00000005941	TNC	2:8640017-8711203	13.4784	6.06807	0.905571	1.152e-05	0.000900534
ENSOARG00000016727	HGF	4:38881092-39022690	6.42867	2.0465	1.34402	1.16298e-05	0.000902667
ENSOARG00000015002	ENSOARG00000015002	20:27766473-27769637	9.90916	29.1875	-1.83011	1.1698e-05	0.000905822
ENSOARG00000018225	ZWILCH	7:13138422-13178654	7.17337	2.78907	1.12202	1.18983e-05	0.000917285
ENSOARG00000007506	NSG1	6:104304814-104336497	0.0978577	0	10.1376	1.2099e-05	0.000930291
ENSOARG00000009194	ATP10A	18:1810732-1994082	3.48663	1.51055	0.963508	1.22484e-05	0.000935307
ENSOARG00000007391	ATP11A	10:85645344-85720794	3.06164	5.73371	-1.1336	1.23339e-05	0.000937375
ENSOARG00000006987	RNF32	4:117535251-117570891	0.124809	0	9.99343	1.32285e-05	0.000996145
ENSOARG00000014321	TOP2A	11:40130690-40229252	28.7299	11.7422	1.05159	1.34738e-05	0.00100768
ENSOARG00000004527	PPL	24:3973623-3997801	0	0.0899417	-9.86405	1.38871e-05	0.00103623
ENSOARG00000014795	GLIPR1	3:111319645-111357456	1.22013	3.35005	-1.72881	1.44846e-05	0.00107349
ENSOARG00000020867	CGNL1	7:49750735-49856305	1.14106	2.1222	-1.13288	1.45486e-05	0.00107581
ENSOARG00000006481	TMEM30A	8:1919190-2024625	45.1681	23.8217	-1.4939	1.47314e-05	0.00108688
ENSOARG00000014903	GRM3	4:33520799-33628582	0	0.023256	-10.0654	1.48164e-05	0.00108833
ENSOARG00000001559	ENSOARG00000001559	X:71053128-71086057	0	0.0616053	-9.77648	1.5037e-05	0.001102
ENSOARG00000018639	MB	3:178866680-178877963	0.216824	0	9.79803	1.62886e-05	0.00118578
ENSOARG00000011583	TGFB2	12:19934865-20025740	2.8775	4.70751	-0.956424	1.67271e-05	0.00121501
ENSOARG00000021009	GABARAPL1	3:204403700-204411734	135.402	228.291	-1.02028	1.72199e-05	0.0012453
ENSOARG00000001232	ENSOARG00000001232	10:71193732-71223980	0	0.0654107	-9.73533	1.73087e-05	0.00124897
ENSOARG00000004361	ANLN	4:60803769-60856028	92.3117	42.1272	0.870329	1.74443e-05	0.00125599
ENSOARG00000003353	PPP2R2B	5:55254306-55624791	0.0489237	0	12.6069	1.82207e-05	0.00130664
ENSOARG00000016380	CALCOCO1	3:132667943-132682317	16.186	25.1791	-1.06336	1.83583e-05	0.00131316
ENSOARG00000008016	TNIP1	5:59817444-59851466	8.88554	14.0264	-0.912866	1.85403e-05	0.00132329
ENSOARG00000000744	LAMC2	12:62324183-62392567	2.87197	1.11517	1.12205	1.86991e-05	0.00133173
ENSOARG00000009371	ATP1B1	12:34912304-34939647	224.112	105.868	0.83892	1.88854e-05	0.00133647
ENSOARG00000020630	ENSOARG00000020630	2:231256455-231302849	2.52901	4.4364	-1.06967	1.96779e-05	0.00137798
ENSOARG00000020918	UNC13C	7:52647577-53312875	1.09015	1.30575	-0.979683	1.96842e-05	0.00137798
ENSOARG00000006466	ATP5MPL	18:67133961-67144388	19.4014	36.6134	-1.18657	2.08763e-05	0.00145822
ENSOARG00000012180	FLT1	10:31837779-32031907	0.640798	1.18334	-1.12514	2.09364e-05	0.00145822
ENSOARG00000007894	GAPDH	3:207818504-207822814	1343.65	638.415	0.818284	2.09879e-05	0.00145822
ENSOARG00000020869	CTSK	1:99667716-99677407	219.238	329.079	-0.84172	2.10081e-05	0.00145822
ENSOARG00000003626	NUMA1	15:49844446-49913434	4.91996	7.2537	-1.00351	2.1158e-05	0.00146552
ENSOARG00000004729	NALCN	10:76922939-77202820	0.353104	0.0881327	1.74225	2.15487e-05	0.00148632
ENSOARG00000008705	MICAL2	15:39966160-40150650	20.4305	9.85451	0.806538	2.16559e-05	0.00149058
ENSOARG00000007591	NLRP3	5:38188669-38233586	4.05182	1.50338	1.1706	2.2168e-05	0.00152264
ENSOARG00000006760	LPAR1	2:12318233-12488187	4.85315	7.71364	-0.895613	2.22764e-05	0.00152689
ENSOARG00000009754	TWIST1	4:27654099-27868880	1.56314	3.09331	-1.12386	2.25815e-05	0.00154136
ENSOARG00000007232	EXO1	12:33113559-33165669	10.7312	4.48803	1.00023	2.33571e-05	0.0015877
ENSOARG00000003994	CTSC	21:6801447-6844671	5.75297	9.66326	-0.99546	2.46042e-05	0.00166215
ENSOARG00000002923	TIPARP	1:229025389-229050958	68.3045	31.6376	0.852929	2.48168e-05	0.00167307
ENSOARG00000003130	PLAT	26:35536329-35547219	12.3226	20.7916	-0.998784	2.51374e-05	0.00169121
ENSOARG00000020348	ENSOARG00000020348	7:33808214-33840694	4.69034	1.66821	1.24206	2.55521e-05	0.00171559
ENSOARG00000016595	TMEM132D	17:47421839-47696778	0.116464	0.365153	-1.88853	2.5875e-05	0.00173373
ENSOARG00000015342	NDNF	6:4513713-4554774	1.94786	4.37034	-1.38289	2.7087e-05	0.00180251
ENSOARG00000018670	FGL2	4:44004725-44008211	127.578	55.4881	0.960295	2.71212e-05	0.00180251
ENSOARG00000015958	ENSOARG00000015958	7:277035-326763	0.0432487	0	9.60905	2.78491e-05	0.00184343
ENSOARG00000011014	RGS4	1:112790132-112800145	5.29857	0.41996	3.37623	2.81414e-05	0.00185158
ENSOARG00000002161	ENSOARG00000002161	1:225447664-225467024	4.9038	8.6403	-1.06657	2.82875e-05	0.00185747
ENSOARG00000013841	ENSOARG00000013841	1:60762496-60794538	0.0685023	0	9.59682	2.84683e-05	0.00186561
ENSOARG00000005452	ENSOARG00000005452	11:5323447-5345102	17.7648	28.9765	-0.970337	2.87014e-05	0.00187714
ENSOARG00000012185	ENSOARG00000012185	1:117882122-117949952	1.3875	2.71121	-1.23364	2.90143e-05	0.00188944
ENSOARG00000003293	PDGFD	15:3848546-4133998	1.23705	1.93525	-0.89762	2.90622e-05	0.00188944
ENSOARG00000011375	BVES	8:31910277-32039720	5.47621	12.2921	-1.24718	2.92311e-05	0.00189667
ENSOARG00000005384	ENSOARG00000005384	5:15434573-15465862	3.62263	0.99263	1.63225	2.98254e-05	0.00191823
ENSOARG00000016237	PDE4A	5:12632550-12672972	1.9524	3.72682	-1.21099	2.98555e-05	0.00191823
XLOC_134935	XLOC_134935	20:26031530-26102866	2.2594	0.643066	1.52703	3.08696e-05	0.00195591
ENSOARG00000004143	ENSOARG00000004143	24:26218820-26227471	193.605	91.3728	0.830297	3.1148e-05	0.00196286
ENSOARG00000008164	GRN	11:43571997-43575867	28.78	49.0008	-1.02211	3.14071e-05	0.0019738
ENSOARG00000019707	ARHGAP31	1:182392792-182510763	19.141	27.6946	-0.780129	3.14419e-05	0.0019738
ENSOARG00000009996	CACHD1	1:39577372-39814819	1.97003	3.0213	-0.867109	3.21007e-05	0.00200367
ENSOARG00000003860	ENSOARG00000003860	14:62621742-62641073	0.112152	0	9.62104	3.28363e-05	0.00203411
ENSOARG00000018809	CD44	15:63886401-63939264	31.7287	14.9139	0.834702	3.44474e-05	0.00211003
ENSOARG00000007547	ENSOARG00000007547	10:15065088-15067047	129.82	204.141	-0.908647	3.50334e-05	0.00214193
ENSOARG00000005399	NEDD4L	23:57413655-57753407	4.65157	7.01172	-0.840208	3.58353e-05	0.00217879
ENSOARG00000018615	SAMD9	4:10336118-10340984	10.6851	22.8113	-1.34066	3.59788e-05	0.00218347
ENSOARG00000018879	TUBA1C	3:136794891-136798101	53.7591	20.4036	1.14721	3.62382e-05	0.00219515
ENSOARG00000016403	ENSOARG00000016403	11:31297274-31477915	0	0.0987773	-12.9403	3.66675e-05	0.00221299
ENSOARG00000003419	STK32A	5:55928895-56054593	0.658019	0.128043	2.09694	3.68619e-05	0.00222064
ENSOARG00000007631	ENSOARG00000007631	8:10918094-10962240	0.181896	1.12002	-2.8488	3.85554e-05	0.00230892
ENSOARG00000000415	RNF122	26:27894452-27902670	0.248507	0	9.53823	3.88579e-05	0.0023154
ENSOARG00000010763	MRVI1	15:41568739-41653240	4.27519	1.81547	1.01662	3.96324e-05	0.00234876
ENSOARG00000000751	ENSOARG00000000751	AMGL01122290.1:3337-13324	14.1989	4.92921	1.28305	4.01528e-05	0.00236678
ENSOARG00000004502	GPI	14:44074243-44101225	243.147	120.173	0.768842	4.02673e-05	0.00236928
ENSOARG00000012236	RNF150	17:16327634-16604337	2.07739	0.890469	1.06731	4.08942e-05	0.00240186
ENSOARG00000020247	KNL1	7:33203356-33258031	9.9717	4.33254	0.940293	4.10067e-05	0.00240416
ENSOARG00000007399	SMC2	2:18870300-18918858	15.6017	6.74852	0.944853	4.19281e-05	0.00245381
ENSOARG00000014745	PAPPA2	12:55726426-56070715	0.221085	0.270337	-3.42427	4.28587e-05	0.0025038
ENSOARG00000013124	TFCP2L1	2:185464484-185527658	0.595129	1.63661	-1.69034	4.30533e-05	0.00250625
ENSOARG00000010762	ENSOARG00000010762	2:46524106-46762747	0.105273	0.321083	-1.85214	4.42769e-05	0.00256783
ENSOARG00000009739	STMN4	2:38338214-38361732	0	0.0841143	-9.73635	4.50113e-05	0.00260178
ENSOARG00000011582	CYP26B1	3:94005022-94024647	35.2671	15.3125	0.965605	4.543e-05	0.00262126
ENSOARG00000005523	ENSOARG00000005523	18:66490020-66495905	0	0.335434	-9.75398	4.55879e-05	0.00262126
ENSOARG00000012267	PRC1	18:20787184-20802103	13.7405	4.8608	1.22733	4.64122e-05	0.00266399
ENSOARG00000019830	CDCA8	1:12275290-12289262	12.0116	4.15542	1.26556	4.67463e-05	0.00267849
ENSOARG00000015446	ADAMTS16	16:67708455-67893493	0.140629	0.799044	-2.07313	4.76799e-05	0.00272722
ENSOARG00000010843	DTL	12:69565822-69614212	3.11884	1.1024	1.25765	4.81403e-05	0.00273924
ENSOARG00000007831	SLC2A9	6:104589460-104803609	0.46054	1.17516	-1.3498	4.83218e-05	0.00274481
ENSOARG00000016802	PDE1A	2:126239977-126532778	0.992073	0.403712	1.03507	4.86785e-05	0.0027603
ENSOARG00000017636	ENSOARG00000017636	11:12218221-12359037	40.4848	20.1956	0.757203	5.02706e-05	0.00284077
ENSOARG00000007404	ENSOARG00000007404	1:28881484-28922077	0	0.050459	-9.78832	5.13901e-05	0.00289904
ENSOARG00000006989	RBP1	1:247591841-247618993	54.8531	87.2931	-0.934414	5.28183e-05	0.0029694
ENSOARG00000006810	RAPSN	15:75493360-75617600	1.1998	2.65456	-1.32615	5.33877e-05	0.00298945
ENSOARG00000003021	ACTB	24:38675524-38677778	3469.29	1704.2	0.769597	5.36206e-05	0.002994
ENSOARG00000009093	ENSOARG00000009093	21:25228420-25243148	0.111984	0	9.23273	5.58315e-05	0.00310163
ENSOARG00000010729	SLC1A3	16:37483723-37563198	0.0105593	0.465138	-5.68298	5.62175e-05	0.00311254
ENSOARG00000013843	ENSOARG00000013843	12:37600675-37708416	0.118478	0.507441	-2.35604	5.75691e-05	0.00317665
ENSOARG00000014996	NAV3	3:113599365-113985981	0.686221	1.07003	-0.885539	5.80073e-05	0.00319546
ENSOARG00000007598	MSANTD3-TMEFF1	2:22448254-22576544	6.08494	10.2018	-1.00178	6.01355e-05	0.00330162
ENSOARG00000005159	ENSOARG00000005159	23:12629779-12642081	0.137598	0	9.21689	6.08962e-05	0.00333392
ENSOARG00000019346	MREG	2:216943995-217012710	0	0.136619	-12.0077	6.0927e-05	0.00333392
ENSOARG00000004848	ITGBL1	10:77267365-77472826	2.09277	0.566008	1.38619	6.12509e-05	0.00334607
ENSOARG00000000851	ADGRA2	26:31712570-31747885	1.28771	2.8588	-1.3949	6.13848e-05	0.00334782
ENSOARG00000012051	MTUS2	10:31237426-31609528	0.556943	0.901154	-0.946524	6.25098e-05	0.00339788
ENSOARG00000015804	TMEM132A	21:36450515-36463108	10.8514	18.6982	-1.05116	6.2935e-05	0.00341534
ENSOARG00000003557	EFHC2	X:41204520-41442298	0.487127	0.911991	-1.49962	6.46707e-05	0.00349797
ENSOARG00000010764	HCCS	X:8662234-8670110	29.7666	12.8089	0.972174	6.48134e-05	0.00349982
ENSOARG00000019717	ADAMTS20	3:142947837-143169401	4.40021	1.68215	1.06923	6.49182e-05	0.00349982
ENSOARG00000017153	EPHA3	1:155657166-156061625	0	0.023199	-11.9304	6.71057e-05	0.00359415
ENSOARG00000001138	ENSOARG00000001138	6:36252541-36306670	5.26627	8.56174	-0.940232	6.74215e-05	0.00360518
ENSOARG00000004917	SH3TC2	5:57917894-57973762	6.82602	3.1319	0.874337	6.94324e-05	0.00370667
ENSOARG00000005456	BIRC5	11:52925969-52936107	36.1463	12.2896	1.13309	7.13877e-05	0.00378643
ENSOARG00000005247	KIAA0040	12:54417397-54460806	11.7943	5.42891	0.872998	7.18836e-05	0.00380658
ENSOARG00000012778	FURIN	18:20886453-20896498	31.853	48.0708	-0.845012	7.22323e-05	0.00381889
ENSOARG00000013008	FAM189A2	2:66785858-66856201	2.24638	0.838484	1.16489	7.31738e-05	0.00385506
ENSOARG00000018280	SLCO4C1	5:98529916-98634215	0.27836	0	9.12228	7.32687e-05	0.00385506
ENSOARG00000012973	RALB	2:184428137-184497145	19.3272	29.8409	-0.888626	7.36478e-05	0.00386881
ENSOARG00000000025	ND3	MT:9469-9814	69.2181	206.189	-1.84085	7.4209e-05	0.00389206
ENSOARG00000003802	SCCPDH	12:28745249-28773851	22.2756	10.3022	0.869809	7.48263e-05	0.00391757
ENSOARG00000013224	DMRT1	2:68622546-68695987	0.170397	0	12.1481	7.49472e-05	0.00391757
ENSOARG00000020651	PTPRO	3:199172238-199436284	0	0.033358	-11.9152	7.50546e-05	0.00391757
ENSOARG00000002380	GRIP1	3:153189105-153355268	2.35522	3.63502	-0.867956	7.51727e-05	0.00391757
ENSOARG00000011803	MEDAG	10:30247407-30274248	14.9639	6.53389	0.914516	7.82416e-05	0.00405818
ENSOARG00000018595	ENSOARG00000018595	6:35681622-35708923	5.28089	8.73808	-0.971932	7.89881e-05	0.004084
ENSOARG00000002360	HPSE	6:97679406-97732075	1.11661	0.103747	3.21523	8.14849e-05	0.00420646
ENSOARG00000020454	P3H1	1:17007280-17026340	62.4324	89.983	-0.782445	8.27818e-05	0.00426671
ENSOARG00000007781	MEGF8	14:49970727-50010162	2.3224	4.40747	-1.15988	8.30393e-05	0.00427327
ENSOARG00000012784	HTRA3	6:114003867-114019732	12.9149	31.367	-1.48261	8.39244e-05	0.00430752
ENSOARG00000015577	TMEM167A	5:80100094-80239166	8.81979	9.17181	-0.933748	8.5903e-05	0.00438936
ENSOARG00000005108	ENSOARG00000005108	8:90486343-90492981	0	0.246687	-9.43433	8.59636e-05	0.00438936
ENSOARG00000000058	ENSOARG00000000058	JH922951.1:480-710	6.1576	0	9.01277	8.62797e-05	0.00439866
ENSOARG00000003224	SMPDL3B	2:238279485-238311261	6.21603	10.6437	-0.975855	9.19567e-05	0.00467356
ENSOARG00000012296	PLEKHA4	14:54479239-54506721	5.36386	8.41449	-0.901363	9.40296e-05	0.00475683
ENSOARG00000013610	MYO7A	15:54663091-54763527	7.82192	3.25088	1.03421	9.42242e-05	0.00475762
ENSOARG00000006376	LY96	9:50066719-50101375	14.9041	23.8393	-0.942192	9.48994e-05	0.00477874
ENSOARG00000004217	CKAP5	15:74915486-75009878	32.1389	15.84	0.77734	9.54574e-05	0.00479267
ENSOARG00000005042	PRKD1	18:39035982-39382139	4.4815	2.18356	0.785352	9.61157e-05	0.00481782
ENSOARG00000015980	NR5A2	12:76978832-77092173	31.6809	16.2878	0.739511	9.76379e-05	0.00487922
ENSOARG00000002414	ENSOARG00000002414	JH923327.1:1256-2218	0	1.23862	-9.00992	9.84694e-05	0.00491329
ENSOARG00000002356	RARRES1	1:226893623-226934780	61.5123	89.853	-0.807162	9.92381e-05	0.00494414
ENSOARG00000020017	MEIS2	7:29567211-29784831	6.24943	3.53991	0.896756	9.99635e-05	0.00497273
ENSOARG00000012712	CDH9	16:46450122-46597673	13.5917	20.4946	-0.83485	0.000100931	0.00501326
ENSOARG00000009256	CD3G	15:28521796-28529013	0.192375	0	8.97816	0.000101137	0.00501453
ENSOARG00000003608	AMBRA1	15:74630172-74765337	11.2933	16.1919	-0.764126	0.00010248	0.00505198
ENSOARG00000008605	CD9	3:208069062-208082480	268.445	133.586	0.751369	0.000103092	0.00507454
ENSOARG00000017300	FKBP7	2:130545285-130552584	52.5201	87.0102	-0.998065	0.000106239	0.00521383
ENSOARG00000011342	ARRB1	15:52667884-52740268	0.58167	1.30464	-1.41279	0.000107905	0.00525911
ENSOARG00000010408	TAFA4	19:32603814-32790971	2.41778	3.59183	-0.872045	0.000108559	0.0052803
ENSOARG00000009086	ITLN	1:110391414-110459566	0.346704	0.00681767	8.22151	0.00010947	0.00531675
ENSOARG00000007994	RAB6A	15:51349344-51430404	124.259	63.3422	0.722555	0.000111528	0.00540071
ENSOARG00000004402	DYNLT1	8:81661833-81695561	3.01486	5.12094	-1.40072	0.000112241	0.00542725
ENSOARG00000021150	MTHFD1	7:73463528-73548619	16.7357	8.14072	0.801345	0.000115411	0.00554784
ENSOARG00000010152	ANKEF1	13:2677423-2790675	0.14356	0.483155	-3.1195	0.000116521	0.00559299
ENSOARG00000020231	ENSOARG00000020231	3:192371692-192372486	358.238	555.165	-0.894652	0.000116812	0.00559419
ENSOARG00000010357	PIWIL2	2:43015372-43078982	0	0.0217873	-9.21434	0.000116886	0.00559419
ENSOARG00000006293	ENSOARG00000006293	9:50027769-50046882	0.55264	0	11.9015	0.000118002	0.00563116
ENSOARG00000001829	CDH11	14:32064794-32250049	103.607	52.6965	0.766571	0.000119377	0.00568027
ENSOARG00000007003	IQCM	17:7861858-8376745	0.0184453	0	11.7488	0.000121289	0.00575457
ENSOARG00000002217	ENSOARG00000002217	14:59783522-59939846	0	0.067683	-8.93697	0.000123642	0.00584929
ENSOARG00000001813	NUP210L	1:102938127-103038543	89.1	161.287	-1.11092	0.000126844	0.00598356
ENSOARG00000013291	IFI30	5:4781440-4863530	14.1091	20.2577	-0.775018	0.000131778	0.00619849
ENSOARG00000006023	ERBIN	16:13529797-13653927	116.883	59.8384	0.70421	0.000134161	0.00628358
ENSOARG00000013968	RP2	X:54480167-54530495	15.6828	6.88758	0.920931	0.000136481	0.00637402
ENSOARG00000009822	REV3L	8:26056987-26223748	17.8512	24.5967	-0.713226	0.00013919	0.00646376
ENSOARG00000020259	ENSOARG00000020259	1:188445366-188448530	638.029	1017.39	-0.943147	0.000139798	0.00647376
ENSOARG00000009178	ENSOARG00000009178	1:256201090-256442108	0	0.0299383	-11.5514	0.000139799	0.00647376
ENSOARG00000020475	P3H2	1:195432376-195608284	158.64	81.1582	0.713455	0.000141512	0.00654384
ENSOARG00000016080	ATP5F1E	13:56669265-56672743	35.4483	63.9316	-1.11251	0.000142514	0.0065809
ENSOARG00000003480	RPL23A	11:19771126-19774188	671.276	1111.52	-0.999712	0.00014276	0.006583
ENSOARG00000013317	TBX18	8:51779703-51814733	21.0045	9.6634	0.873504	0.000143331	0.00660004
ENSOARG00000012715	PTGIS	13:77175674-77209875	32.5968	15.1922	0.902133	0.000146991	0.00674023
ENSOARG00000008935	ENSOARG00000008935	2:35547176-35555656	6.45321	0	14.2778	0.000148946	0.00680992
ENSOARG00000013732	ARHGAP18	8:54943216-55143088	13.2062	6.70557	0.727061	0.000149133	0.00680992
ENSOARG00000000880	ENSOARG00000000880	AMGL01125143.1:608-4997	0	0.23657	-8.83794	0.000149561	0.00681998
ENSOARG00000010041	POSTN	10:24409823-24536699	57.5144	26.8059	0.851412	0.000155927	0.00707099
ENSOARG00000017960	PLOD1	12:39850523-39870783	10.8645	16.5705	-0.853405	0.000156709	0.00708686
ENSOARG00000017292	CDS2	13:46625438-46667740	43.3059	21.5987	0.759519	0.000158867	0.00715489
ENSOARG00000009652	ENSOARG00000009652	3:7608918-7618784	25.1598	10.5642	1.01668	0.000159623	0.00717911
ENSOARG00000006912	CLSTN2	1:246404067-246907167	0.123898	0.237322	-1.18525	0.000165011	0.00738098
ENSOARG00000010658	ENSOARG00000010658	11:44513372-44656550	0.055543	0	11.4857	0.000165251	0.00738168
ENSOARG00000020246	OSBPL11	1:188235526-188333078	40.9728	55.9066	-0.700944	0.000166217	0.00741472
ENSOARG00000011444	ADM	15:41933508-41943314	12.2751	20.9792	-1.06134	0.000166735	0.00742773
ENSOARG00000019281	ENSOARG00000019281	1:86103887-86112545	4.57769	10.4537	-1.44625	0.000167548	0.00745386
ENSOARG00000006140	SLC26A2	5:58803769-58818075	21.8923	32.1354	-0.800962	0.000168159	0.00746081
ENSOARG00000016501	LRRFIP2	19:10318104-10402760	20.1059	9.98283	0.740713	0.000170271	0.00754432
ENSOARG00000009289	CKAP2	10:21841539-21861932	22.8756	10.3789	0.877749	0.000172354	0.0076058
ENSOARG00000008469	KPNB1	11:38329212-38348751	77.5985	38.7749	0.755793	0.000178319	0.00782099
ENSOARG00000009740	EIF2AK2	3:86839211-86871162	29.7566	41.6065	-0.733088	0.000179072	0.00783906
ENSOARG00000010574	WFDC1	14:10034918-10063046	65.4526	103.912	-0.845375	0.000180368	0.00788526
ENSOARG00000014124	PTPRE	22:46388779-46432003	6.29833	9.6651	-0.857601	0.000183403	0.00798604
ENSOARG00000015882	PPFIBP2	15:44557277-44676789	3.41378	5.7939	-0.875505	0.000185578	0.00802754
ENSOARG00000000566	TMEM130	24:37240620-37250874	0.106752	0	8.64053	0.000185882	0.00803009
ENSOARG00000004646	TRIM11	5:2315837-2447777	3.25028	5.04528	-0.894535	0.000188335	0.00811471
ENSOARG00000000546	ENSOARG00000000546	14:58388509-58435433	0	0.020147	-8.69524	0.000190743	0.00819414
ENSOARG00000010841	DNAH11	4:30326309-30677990	0.140655	0.301463	-1.33948	0.000190967	0.00819414
ENSOARG00000012407	ERICH3	1:50386065-50508978	0	0.00762267	-8.65169	0.000194561	0.00830667
ENSOARG00000015908	ANKRD1	22:12267085-12276113	630.591	308.146	0.770338	0.000200176	0.00848023
ENSOARG00000008952	PLCXD3	16:33089170-33159243	8.96663	14.0261	-0.798843	0.000200697	0.00849134
ENSOARG00000014604	IGFBP4	11:40250021-40260382	95.1817	47.4395	0.755155	0.000202523	0.00855064
ENSOARG00000016370	BCO2	15:21945078-22011745	11.4501	5.31014	0.846658	0.000202772	0.00855064
ENSOARG00000009748	DLC1	26:22193963-22627516	3.77908	1.91427	0.73252	0.00020288	0.00855064
ENSOARG00000018402	PRKCSH	5:13479664-13493063	14.7016	22.0542	-0.840011	0.00020492	0.00861453
ENSOARG00000020307	TFRC	1:188913856-188935549	61.7909	29.1225	0.848234	0.000205989	0.00864837
ENSOARG00000004401	ENSOARG00000004401	13:11663628-11664254	286.13	108.592	1.13342	0.000212736	0.00886362
ENSOARG00000014305	BUB1	3:104787621-104827450	5.14321	1.94333	1.13247	0.000214433	0.00890045
ENSOARG00000000590	ENSOARG00000000590	X:35687701-35689152	0	21.95	-13.8442	0.000216009	0.00893571
ENSOARG00000013669	NPY1R	6:2589368-2602358	69.3076	30.1439	0.856528	0.000216372	0.00893576
XLOC_113480	XLOC_113480	2:148683603-148770145	0.490594	1.1133	-1.37127	0.000223144	0.00915784
ENSOARG00000004429	IVNS1ABP	12:64357831-64370613	144.589	196.924	-0.69643	0.000235534	0.00955876
ENSOARG00000016051	ENSOARG00000016051	X:109013924-109029271	0.0820043	0	8.84382	0.000252568	0.0102248
ENSOARG00000004007	LIPG	23:49374831-49399731	1.8809	0.285093	2.46303	0.000253795	0.0102618
ENSOARG00000006763	IPO11	16:16829254-16993920	11.2285	5.73895	0.723877	0.000267303	0.0107419
ENSOARG00000001700	PLCG1	13:69403562-69417129	8.63652	13.5303	-0.896581	0.000270731	0.0108663
ENSOARG00000020053	ENSOARG00000020053	20:30634402-30634734	508.53	842.532	-0.999248	0.00027161	0.0108883
ENSOARG00000013349	ENSOARG00000013349	2:70712398-70760821	0	0.102069	-11.0067	0.000276878	0.0110707
ENSOARG00000015979	RIMS2	9:72976729-73525242	4.17628	6.24328	-0.810144	0.00027782	0.0110831
ENSOARG00000019718	PRKAG3	2:219776059-219787095	9.70415	17.8815	-1.03784	0.000278692	0.0111044
ENSOARG00000008161	FGD3	2:28349591-28390839	3.67112	1.43063	1.09918	0.000279391	0.0111187
ENSOARG00000018641	ENSOARG00000018641	4:110798471-111086377	0	0.016683	-10.9646	0.000283759	0.0112653
ENSOARG00000006075	NLN	16:13744500-13846239	27.4417	12.5803	0.896535	0.000286511	0.0113334
ENSOARG00000016855	SLC23A2	13:46387517-46472130	15.5294	7.72237	0.759007	0.00028826	0.0113889
ENSOARG00000007116	ENSOARG00000007116	17:9647868-9817151	0.033813	0	11.0202	0.000293956	0.011586
ENSOARG00000008103	ZSWIM4	5:9940451-9961457	4.30447	7.10776	-0.968795	0.000296961	0.011677
ENSOARG00000006905	WBP4	10:11633503-11657691	10.8393	15.1697	-0.808888	0.000296974	0.011677
ENSOARG00000009766	ADAMTS17	18:5441007-5827788	11.6817	17.3284	-0.862981	0.000297433	0.011681
ENSOARG00000008843	GALM	3:85357066-85409649	70.5213	35.9098	0.714401	0.000298653	0.0117149
ENSOARG00000015934	PCGF5	22:12550099-12612649	22.8497	11.4194	1.30679	0.000299307	0.0117213
ENSOARG00000015689	PARPBP	3:171012041-171068565	4.49178	1.84387	1.01753	0.000299531	0.0117213
ENSOARG00000002559	ENSOARG00000002559	X:133831275-134316535	0.0117533	0	11.0158	0.000303603	0.011842
ENSOARG00000004700	ENSOARG00000004700	16:6875413-6908793	13.414	19.1174	-0.767208	0.000304331	0.011842
ENSOARG00000000345	GRAMD1B	15:33605559-33794217	10.0708	4.76483	0.838294	0.000304419	0.011842
ENSOARG00000018260	ST8SIA4	5:97323768-97426048	1.1847	1.90463	-0.942776	0.000307988	0.0119546
ENSOARG00000008078	TAGLN2	1:109259091-109265735	317.061	145.628	0.855904	0.000308041	0.0119546
ENSOARG00000008351	SLCO2A1	1:253435492-253525097	0.861066	2.44835	-1.58132	0.000309168	0.0119842
ENSOARG00000007329	MRS2	20:32214542-32245747	20.7484	10.3541	0.754529	0.000312664	0.0120964
ENSOARG00000004510	ENSOARG00000004510	23:2551266-2603739	3.04739	4.71417	-0.870189	0.000312996	0.0120964
ENSOARG00000009251	DNAI1	2:36819526-36890350	6.27879	2.57685	0.994074	0.000313814	0.0120964
ENSOARG00000008230	ITM2B	10:18364311-18388321	276.228	369.676	-0.672736	0.000313826	0.0120964
ENSOARG00000020481	TPRG1	1:196244863-196384031	0	0.0345473	-11.0074	0.000313905	0.0120964
ENSOARG00000010855	KL	10:28314117-28351934	0.0253	0	8.44316	0.000315565	0.0121461
ENSOARG00000005285	CLPB	15:50087287-50226656	8.56475	4.09744	0.827897	0.000318789	0.0122415
ENSOARG00000008217	CENPP	2:28514122-28810479	10.289	3.97065	0.908773	0.000319451	0.0122526
ENSOARG00000014431	EDA2R	X:55211500-55347531	0.0445237	0	11.05	0.000324482	0.0124166
ENSOARG00000015607	ENSOARG00000015607	3:125249061-125429165	1.82374	2.74743	-0.851162	0.000325432	0.0124384
ENSOARG00000016480	LVRN	7:4564361-4704960	5.19913	2.39134	0.875764	0.000331909	0.0126418
ENSOARG00000000627	CIT	17:55134009-55303200	4.56663	2.15275	0.889177	0.000336792	0.0127981
ENSOARG00000001401	EXD3	3:725962-781557	1.66414	2.89886	-1.04052	0.000338892	0.0128481
ENSOARG00000011718	INTS6L	X:94216506-94271123	3.56145	1.56485	0.936542	0.000339898	0.0128714
ENSOARG00000016406	RBM46	17:2341537-2397756	0.0163947	0	8.40368	0.000349174	0.0131923
ENSOARG00000006190	WFDC11	13:74003395-74010321	0	0.108783	-8.38272	0.000354649	0.0133837
ENSOARG00000009699	PTK2B	2:38138568-38209445	1.56026	2.50137	-0.921687	0.000359071	0.0135005
ENSOARG00000019652	SUPT16H	7:23005696-23040112	19.7888	9.3401	0.845392	0.000359081	0.0135005
ENSOARG00000001169	ENSOARG00000001169	10:70992196-71034209	0	0.094204	-10.7766	0.000359519	0.0135005
ENSOARG00000004909	ENSOARG00000004909	8:88394750-88410964	39.142	54.42	-0.731221	0.000362978	0.0136042
ENSOARG00000003327	SIPA1L2	25:5236879-5419436	0.473381	0.89154	-1.14058	0.000372492	0.0138783
ENSOARG00000016256	KCNN2	7:3013244-3184262	0.0181403	0.160927	-3.38242	0.000372828	0.0138783
ENSOARG00000004861	STXBP6	18:33919740-34146066	4.47669	2.20656	0.775836	0.000373635	0.0138883
ENSOARG00000006308	SLC3A1	3:79922072-79954714	139.042	186.438	-0.680444	0.000373943	0.0138883
ENSOARG00000013402	PTGFR	1:54315519-54383636	13.5069	6.72435	0.757841	0.000376474	0.013952
ENSOARG00000015057	PLOD3	24:35389222-35396739	46.9306	66.9282	-0.769003	0.000376508	0.013952
ENSOARG00000007151	TTK	8:6885832-6925302	5.0399	2.19708	0.935521	0.000389591	0.0143881
ENSOARG00000018901	PPIC	5:28246200-28259561	70.995	102.924	-0.79947	0.00039304	0.0144516
ENSOARG00000011702	CLIP2	24:32977764-33050806	11.3051	13.2305	-0.756444	0.000397232	0.0145762
ENSOARG00000019990	ACTR2	3:42946949-42983524	99.9917	47.9789	0.823611	0.000397768	0.0145762
ENSOARG00000007896	ENSOARG00000007896	X:644554-839920	0	0.0199017	-10.7602	0.000397791	0.0145762
ENSOARG00000014858	PBK	2:101015057-101043656	6.71384	2.72291	1.03479	0.00040275	0.014724
ENSOARG00000015388	ELOVL5	20:25193072-25217903	95.0946	49.287	0.704413	0.000409693	0.0149456
ENSOARG00000000833	ENSOARG00000000833	JH923516.1:21-10048	0	0.0720243	-8.31563	0.000411464	0.0149935
ENSOARG00000015532	INTS2	11:10722882-10775740	5.61934	2.69554	0.812756	0.000414676	0.0150938
ENSOARG00000009841	ACVR2A	2:160457581-160548923	10.1176	6.79993	1.49201	0.000415169	0.0150951
ENSOARG00000014329	ENSOARG00000014329	3:104836202-105202681	0	0.009742	-10.6265	0.000425989	0.0154713
ENSOARG00000011489	SLC9A6	X:94038766-94087377	8.81494	4.24437	0.813982	0.000427142	0.0154961
ENSOARG00000012101	DCK	6:85956079-85979964	13.6844	6.57429	0.802993	0.000429625	0.0155574
ENSOARG00000004593	ENSOARG00000004593	16:6839129-6872283	27.9128	39.0144	-0.743525	0.00042978	0.0155574
ENSOARG00000016070	TRIP13	16:70874038-70889339	11.3662	4.83088	0.973085	0.000436521	0.0157666
ENSOARG00000014018	ENSOARG00000014018	22:9096079-9165623	6.38713	9.08295	-0.752387	0.000437177	0.0157729
ENSOARG00000012275	ENSOARG00000012275	8:45307555-45359566	0.0890797	0	10.7069	0.000445382	0.0160022
ENSOARG00000010373	MICAL1	8:27816425-27825784	16.0778	23.9309	-0.829697	0.00044548	0.0160022
ENSOARG00000018285	ENSOARG00000018285	X:28749482-28809206	7.56506	3.7306	0.774575	0.00044647	0.0160202
ENSOARG00000014812	ENSOARG00000014812	17:71108361-71155325	0.018061	0	8.28102	0.000447459	0.0160382
ENSOARG00000012734	WNT5B	3:212137441-212152515	0.451816	2.23558	-2.55072	0.000449059	0.016078
ENSOARG00000012768	ENSOARG00000012768	13:10429562-10448119	0.0777043	0.920879	-3.82697	0.000450164	0.0161
ENSOARG00000013303	VLDLR	2:70468444-70486178	4.6033	1.21593	1.65601	0.000454286	0.0162121
ENSOARG00000008659	NEB	2:156650358-156853665	1.42068	2.06855	-0.778063	0.000456631	0.0162781
ENSOARG00000007804	CPB2	10:16501276-16560392	0.0780437	0.224913	-6.14261	0.00046624	0.0165667
ENSOARG00000002342	SH3RF2	5:54627464-54758880	6.18889	3.15591	0.718021	0.000467404	0.01659
ENSOARG00000019332	CCDC80	1:175729335-175762809	294.563	400.298	-0.684914	0.000474328	0.0167273
ENSOARG00000009241	CCL8	11:15401076-15402616	0.654444	0	8.52177	0.000475281	0.0167429
ENSOARG00000005438	OBSCN	5:2379625-2595327	0.010226	0.099389	-3.49599	0.00048566	0.0169991
ENSOARG00000008526	PIK3AP1	22:17151341-17262713	1.01467	1.57353	-0.880349	0.000494583	0.0172746
ENSOARG00000002826	ENSOARG00000002826	24:25997816-25998752	4.37353	0	10.5394	0.000496355	0.0173063
ENSOARG00000010183	CTTNBP2	4:50350679-50603933	1.42949	0.503252	1.28758	0.000496912	0.0173063
XLOC_084289	XLOC_084289	16:57294516-57544858	49.4656	27.6159	0.74141	0.000499581	0.0173753
ENSOARG00000003637	PSMD7	14:36316909-36324752	41.4994	19.1137	0.881153	0.000501001	0.0174062
ENSOARG00000000233	CHN1	2:134039752-134175352	7.21836	3.49869	0.78405	0.000509347	0.0176775
ENSOARG00000007513	SYNPO	5:59481779-59542187	14.9868	33.0675	-1.08182	0.000512807	0.0177647
ENSOARG00000009750	NPNT	6:19341096-19415842	0.128213	0.717894	-2.75105	0.000514026	0.0177647
ENSOARG00000006460	NTRK1	1:105382487-105400976	0.049177	0	8.3694	0.000516827	0.0178053
ENSOARG00000021046	SLC28A2	7:62148330-62194227	0.775918	0.0621803	3.41782	0.000524657	0.0179948
ENSOARG00000016807	SAMHD1	13:65496603-65550669	24.0738	12.6197	0.684314	0.000532397	0.018208
ENSOARG00000006447	JPH1	9:50339089-50428242	3.59261	7.22705	-1.05436	0.000541943	0.0184767
ENSOARG00000009775	ENSOARG00000009775	1:257647233-257715915	10.9747	15.5867	-0.767981	0.000551281	0.0187561
ENSOARG00000015818	LMO7	10:51139303-51358374	8.76838	4.56131	0.704186	0.000552347	0.0187729
ENSOARG00000006149	ENSOARG00000006149	8:82783-84915	11.7312	0	13.1451	0.000556415	0.0188721
ENSOARG00000003363	ENSOARG00000003363	7:97934898-98128215	2.11694	3.4031	-0.916867	0.000559772	0.0189628
ENSOARG00000020326	CTPS1	1:15252384-15308122	30.302	15.6212	0.701652	0.000560245	0.0189628
ENSOARG00000000222	ENSOARG00000000222	AMGL01125232.1:5777-35356	0	0.123394	-10.5703	0.000561643	0.018987
ENSOARG00000019902	PLEK	3:39803498-39829657	15.4833	7.56814	0.780857	0.000567515	0.0191104
ENSOARG00000002733	ENSOARG00000002733	21:41268580-41278440	130.542	61.5123	0.818573	0.000569708	0.0191646
ENSOARG00000011164	ENSOARG00000011164	9:2610458-2614703	1.67683	0.0155807	6.47903	0.000581273	0.0194738
ENSOARG00000019663	PTHLH	3:186632460-186639002	0	0.096306	-8.09609	0.000584881	0.0195548
ENSOARG00000013401	REXO5	24:18541411-18607097	3.08618	1.30623	1.00545	0.000593608	0.0197461
ENSOARG00000007210	PDE4D	16:20092530-20384072	0.985605	0.454363	0.856952	0.000608065	0.0201453
ENSOARG00000003692	PMFBP1	14:38259360-38310400	0	0.0144653	-8.37882	0.00061727	0.0203476
ENSOARG00000016924	ZNF385B	2:129443113-129563602	7.91913	11.3181	-0.795689	0.000626219	0.0206171
ENSOARG00000014199	PLIN2	2:87100232-87108066	182.647	265.238	-0.805815	0.000626702	0.0206171
ENSOARG00000017638	ITGB1	13:18999482-19024014	387.681	210.863	0.626333	0.000632556	0.0207889
ENSOARG00000018700	SCFD2	6:68512366-68900886	30.6895	16.4912	0.65227	0.000636681	0.0209035
ENSOARG00000011962	TRPM2	1:262471005-262521700	0	0.0119813	-8.05297	0.000641308	0.0210134
ENSOARG00000005556	ENSOARG00000005556	14:47305899-47306552	55.3394	135.077	-1.56629	0.000643781	0.0210511
ENSOARG00000006941	C17orf67	11:7160761-7195144	10.0516	14.5446	-0.828989	0.000644953	0.0210511
ENSOARG00000005722	EPAS1	3:77846234-77921519	7.2138	3.36605	0.869943	0.000647622	0.0211149
ENSOARG00000012636	MVB12B	3:9528005-9714678	2.14025	3.16241	-0.803178	0.000654884	0.0213225
ENSOARG00000000229	ENSOARG00000000229	26:27186666-27309473	7.03317	2.77416	1.09435	0.000655287	0.0213225
ENSOARG00000001269	STAR	26:31932092-31976107	1.34375	4.70341	-2.25993	0.000666788	0.0216538
ENSOARG00000001274	CDC25B	13:50726486-50734786	30.2372	14.3974	0.827977	0.000689353	0.0222442
ENSOARG00000016502	ADGRV1	5:87500637-88023154	0.316737	0.705595	-1.76838	0.000690572	0.0222501
ENSOARG00000005179	PPP1R9B	11:36043333-36058215	3.12956	6.61974	-1.28924	0.000695811	0.022375
ENSOARG00000003409	PRMT7	14:35021593-35056800	22.1544	11.5012	0.692931	0.000697477	0.0223847
ENSOARG00000020160	PARP14	1:185275238-185325662	10.02	13.5641	-0.686169	0.000704134	0.0225763
ENSOARG00000014041	OPCML	21:33479940-33718674	0	0.01151	-10.274	0.000705885	0.0226104
ENSOARG00000012207	EPHA7	8:43838599-44048755	14.35	7.72173	0.642282	0.000708486	0.0226495
ENSOARG00000000324	SCRN3	2:134497203-134528586	11.2383	5.58601	0.754119	0.000721473	0.0229975
ENSOARG00000006813	VEGFC	26:6714724-6844356	24.9796	12.3319	0.827577	0.000723771	0.0230483
ENSOARG00000014339	FTH1	21:39823812-39888135	853.899	455.722	0.651979	0.000729892	0.0231798
ENSOARG00000004786	UBAC1	3:3347033-3520344	12.7012	15.4836	-0.693355	0.000730016	0.0231798
ENSOARG00000008000	KCNJ3	2:153400213-153621427	4.0306	1.4526	1.0871	0.000736571	0.0232754
ENSOARG00000003935	GASK1A	19:14906719-14955808	6.77117	9.5187	-0.745181	0.000738724	0.0233095
ENSOARG00000007234	PLK2	16:20906428-20911699	42.238	20.0528	0.819286	0.000739071	0.0233095
ENSOARG00000009058	CREB5	4:67284164-67418914	2.40742	1.11187	0.818451	0.00074485	0.0234467
ENSOARG00000014594	ENSOARG00000014594	3:14692292-14881164	0.0167223	0	10.1571	0.000750809	0.0235984
ENSOARG00000020593	PID1	2:230096348-230367587	0.238552	0.0489903	2.03	0.000753803	0.0236587
ENSOARG00000011538	ENSOARG00000011538	17:52708164-52738035	14.6087	7.21364	0.778236	0.000754466	0.0236587
ENSOARG00000000103	ENSOARG00000000103	26:25589855-25612631	36.8758	18.9062	0.72162	0.000770094	0.0240568
ENSOARG00000013102	ETS1	21:31044040-31116808	7.83776	3.92573	0.756061	0.000773254	0.0241266
ENSOARG00000019937	ENSOARG00000019937	3:146463815-146532517	0.28818	0.836309	-1.79431	0.000792333	0.0245736
ENSOARG00000008737	TMEM108	1:254073636-254501846	1.23022	0.534631	0.920758	0.000792623	0.0245736
ENSOARG00000008272	ENSOARG00000008272	15:11608893-11613449	0.156956	0	8.04089	0.000793478	0.0245769
ENSOARG00000012880	COL6A2	1:263959138-263975267	1.86846	4.27014	-1.44334	0.000829704	0.0254597
ENSOARG00000008576	VCL	25:29800361-29867502	168.87	92.535	0.625274	0.000829734	0.0254597
ENSOARG00000005150	ONECUT2	23:56899159-56944691	0	0.0488877	-9.94133	0.000835142	0.0256017
ENSOARG00000017237	PRDM16	12:47705630-47936880	0.04532	0.235084	-3.88963	0.00084579	0.0258798
ENSOARG00000003302	DNAJA3	24:3597959-3627855	16.6772	8.44588	0.750436	0.000852552	0.0260624
ENSOARG00000000486	SRPX	X:35498168-35593792	2.02518	2.96114	-0.807692	0.000860869	0.0262677
ENSOARG00000007076	CTNNAL1	2:14225969-14281776	44.9997	20.5214	0.873499	0.000868581	0.0264784
ENSOARG00000000369	ECHS1	22:50733609-50740406	136.085	71.9036	0.669518	0.000875227	0.0266563
ENSOARG00000014239	NFATC2	13:78815423-78893076	0	0.0296523	-9.96241	0.00088014	0.026781
ENSOARG00000014016	TIAM1	1:122520761-122678829	0.575578	1.03562	-1.07836	0.000885618	0.026873
ENSOARG00000019271	VWC2L	2:215350071-215543321	0.014224	0	9.96041	0.000893344	0.0270824
ENSOARG00000017613	SLC12A2	5:23311896-23405465	17.8934	23.2565	-0.629866	0.000894778	0.0271009
ENSOARG00000017574	POLA1	X:21950364-22242214	10.8447	5.93131	0.622746	0.000902805	0.0272937
ENSOARG00000017838	AMPH	4:82360481-82567285	0.012962	0	9.92839	0.000913953	0.0275293
ENSOARG00000012131	IKZF3	11:39697587-39784473	0	0.028353	-9.94598	0.000919667	0.0276501
ENSOARG00000012814	ARHGAP36	X:98480825-98489542	0.0800563	0	7.93906	0.000920493	0.0276501
ENSOARG00000009046	NTF3	3:208695623-208776789	0.0327723	0	9.91135	0.000924824	0.0277361
ENSOARG00000007252	CD1D	1:107073106-107133803	9.23152	8.79247	1.15281	0.000925043	0.0277361
ENSOARG00000019828	ANTXR1	3:38898701-39235539	31.7332	41.5599	-0.642029	0.000926226	0.0277462
ENSOARG00000004877	ENSOARG00000004877	15:34964574-34965966	570.533	846.627	-0.840762	0.000941101	0.0281149
ENSOARG00000001396	EIF2B3	1:19291159-19423029	8.57176	4.54655	0.670084	0.00094778	0.0282887
ENSOARG00000014639	ENSOARG00000014639	24:938134-942423	0	0.113745	-7.75506	0.000952081	0.0283912
ENSOARG00000003598	NID1	25:8731695-8829119	0.0643907	0.318976	-2.55004	0.000957921	0.0285136
ENSOARG00000004564	ZNF664	17:51299512-51334734	36.8156	10.7572	0.976921	0.000968526	0.0287771
ENSOARG00000003390	MAP3K21	25:6251567-6308848	21.8948	11.7167	0.649472	0.000972909	0.0288811
ENSOARG00000017161	BMPR1B	6:29361947-29528609	26.5926	35.7616	-0.671006	0.000995981	0.0295393
ENSOARG00000009293	CNTN3	19:27107120-27401680	0.012805	0.201441	-4.19497	0.00100575	0.0297217
ENSOARG00000007472	CASP3	26:13781914-13792591	15.6467	22.3711	-0.771014	0.00100928	0.0297725
ENSOARG00000019818	MAGI3	1:89884749-90130086	10.8321	14.0537	-0.623174	0.00101797	0.0299479
ENSOARG00000000239	ENSOARG00000000239	12:78970333-78985034	0	0.182613	-9.96661	0.00101991	0.0299782
ENSOARG00000018030	ENSOARG00000018030	1:163225584-163294479	0.0362537	0	9.82403	0.00102504	0.0300482
ENSOARG00000005094	ENSOARG00000005094	20:16727427-16741696	10.6343	15.0526	-0.753671	0.00104043	0.0304179
ENSOARG00000004513	EYA1	9:47588481-47960610	1.25521	0	7.86114	0.00104765	0.0305745
ENSOARG00000021004	GALK2	7:57874838-58041151	3.3531	4.55802	-0.742049	0.0010487	0.0305781
ENSOARG00000012797	MCM4	9:32400920-32411149	22.2275	10.5003	0.82101	0.00105104	0.030619
ENSOARG00000019676	GALNT14	3:37591387-37810787	0.0645193	0.440284	-2.76801	0.00105461	0.0306789
ENSOARG00000013301	RBBP7	X:14288223-14312699	18.687	9.5734	0.717616	0.00105496	0.0306789
ENSOARG00000016305	MYCBP2	10:52632844-52906106	40.3928	22.0424	0.625488	0.0010624	0.0308588
ENSOARG00000015873	KIF20A	5:46994290-47001867	25.1291	10.7544	0.954736	0.00106397	0.0308588
ENSOARG00000013109	ANKH	16:58189981-58357213	10.7999	15.0471	-0.715526	0.00106735	0.0309297
ENSOARG00000005440	ENSOARG00000005440	5:58367846-58418154	12.8071	1.40217	2.98831	0.00109593	0.0316672
ENSOARG00000020638	ENSOARG00000020638	1:201457776-201515894	4.5004	2.16831	0.804395	0.00109666	0.0316672
ENSOARG00000002960	STON2	7:89554051-89682887	1.58881	0.496768	1.3974	0.00110926	0.0319187
ENSOARG00000016186	ENSOARG00000016186	11:18969861-18988041	1.13157	3.1311	-1.73332	0.00111422	0.0320333
ENSOARG00000008798	HCN2	5:40609228-40629662	4.075	6.5688	-0.988497	0.00111522	0.032034
XLOC_008065	XLOC_008065	1:175844454-175958735	2.0755	6.57116	-1.89654	0.00112074	0.0321644
ENSOARG00000020511	CAPG	3:57099154-57117201	85.3213	116.945	-0.717688	0.00113174	0.0324517
ENSOARG00000003430	PDZK1IP1	1:21490161-21497239	0.0870453	0	7.83479	0.00114192	0.032658
ENSOARG00000005211	FANCD2	19:16642528-16690458	9.17337	4.49498	0.765633	0.00114477	0.0327112
ENSOARG00000010664	MID1	X:7940970-8078059	4.3971	5.95181	-0.683723	0.00114767	0.032748
ENSOARG00000019008	ENSOARG00000019008	6:94653418-94669745	0.14753	0	9.7756	0.00114806	0.032748
ENSOARG00000003766	DYNC1I1	4:12948874-13335273	4.22431	5.82166	-0.732453	0.00115488	0.0329142
ENSOARG00000016912	SLC16A3	11:49799205-49803627	18.0248	5.60699	1.43729	0.00115687	0.0329247
ENSOARG00000015457	ENPP2	9:93479927-93613629	4.56889	6.21111	-0.6763	0.00115935	0.0329346
ENSOARG00000006538	PDGFRB	5:58981903-59017894	11.0952	16.4596	-0.800076	0.00116376	0.0330237
ENSOARG00000011692	LOXL4	22:18555348-18575996	8.27626	3.14662	1.12292	0.00116597	0.033058
ENSOARG00000009225	RND3	2:157872426-157894798	8.57564	16.0219	-1.15545	0.00117813	0.033345
ENSOARG00000014280	ENSOARG00000014280	6:88228608-88256794	0	0.0153023	-7.58361	0.00117944	0.0333535
ENSOARG00000000877	ENSOARG00000000877	25:41365678-41372698	0.0756123	1.16096	-4.12656	0.00119145	0.033623
ENSOARG00000005923	PDE6A	5:58707752-58787966	1.15854	0.389804	1.3295	0.00119204	0.033623
ENSOARG00000004263	ZDHHC14	8:80649877-80939634	1.70458	2.33562	-0.712469	0.00119385	0.033645
ENSOARG00000002090	SPCS1	19:48135180-48137136	4.92237	0.215206	4.21091	0.00120712	0.0338448
ENSOARG00000007892	ENSOARG00000007892	21:22606980-22676392	0.213291	0.833085	-2.23549	0.00121656	0.0340803
ENSOARG00000012781	CUTC	22:19864858-19901421	8.1525	4.07438	0.755462	0.00122128	0.0341834
ENSOARG00000007791	VAT1L	14:4404638-4572477	11.6413	6.26494	0.64581	0.00122852	0.0343566
ENSOARG00000003564	STIL	1:21553157-21601038	2.96631	1.27866	0.958076	0.00123142	0.0343698
ENSOARG00000008684	NPEPPS	11:38350827-38515539	61.9089	34.6446	0.595962	0.00123208	0.0343698
ENSOARG00000018404	ENSOARG00000018404	X:29601025-30302750	15.9341	8.80755	0.601861	0.00123213	0.0343698
ENSOARG00000006069	ENSOARG00000006069	21:16573193-16831382	0.858619	1.3659	-0.90095	0.00124107	0.0345898
ENSOARG00000013864	ENSOARG00000013864	3:12498236-12559147	18.8243	10.2152	0.632412	0.00125278	0.0348569
ENSOARG00000012045	KLHL32	8:39691987-39908056	0.434834	0.881624	-1.33089	0.00125577	0.0349106
ENSOARG00000009431	DAB2	16:34976596-34998498	239.297	133.275	0.594771	0.00126739	0.035174
ENSOARG00000010839	MPP6	4:71152204-71266980	0.513711	0.95301	-1.14485	0.00127235	0.0352819
ENSOARG00000005673	TK1	11:52963145-52975382	6.46325	2.00891	1.43145	0.00127421	0.0352993
ENSOARG00000000432	S100A12	1:102311556-102312291	0.823224	0	7.80913	0.00128404	0.0354807
ENSOARG00000013621	GYPC	2:191527215-191576286	2.77422	4.22462	-0.965357	0.001286	0.0354807
ENSOARG00000005759	ENSOARG00000005759	16:10486355-10496192	43.0611	19.6641	0.858942	0.00128909	0.0355062
ENSOARG00000006568	SUSD1	2:11289593-11425449	3.72721	1.90295	0.712485	0.00129146	0.0355246
ENSOARG00000011294	ENSOARG00000011294	1:114773009-114945312	0.013936	0	9.76152	0.00129623	0.0356133
ENSOARG00000011436	MGAT5	2:175253426-175595136	23.8317	31.4868	-0.645542	0.00129891	0.0356162
ENSOARG00000016860	POLM	4:77267696-77316820	14.989	18.9178	-0.80844	0.00129998	0.0356162
ENSOARG00000000900	GCNT3	7:47643214-47763361	5.5097	0.995895	2.25468	0.00130703	0.0357604
ENSOARG00000013617	PLXND1	19:55994633-56043073	0.834459	1.71062	-1.32589	0.00132086	0.0360603
ENSOARG00000008943	CPVL	4:66987267-67123106	4.1399	5.53232	-0.698538	0.00132233	0.0360603
ENSOARG00000000033	ND6	MT:13558-16575	102.982	16.5721	1.56304	0.00132239	0.0360603
ENSOARG00000009173	ENSOARG00000009173	12:8145483-8309326	0.0132223	0	9.61746	0.00132712	0.0361294
ENSOARG00000012875	BLM	18:20942196-21007732	2.18315	0.939087	0.973022	0.00134974	0.0365633
ENSOARG00000018256	ENSOARG00000018256	X:28404708-28515495	13.5835	7.30917	0.65065	0.00135309	0.0365937
ENSOARG00000003513	MDK	15:74606397-74608049	10.5937	34.5648	-1.99187	0.00136577	0.0368454
ENSOARG00000008881	RGS7	12:33562789-34050645	37.6434	24.7262	0.695789	0.00137141	0.0369672
ENSOARG00000007721	CKS2	2:23935458-23993653	10.4647	4.25113	0.892022	0.00138516	0.0372462
ENSOARG00000007270	LAMC3	3:5567189-5634490	2.80069	3.88496	-0.720881	0.00139717	0.0375078
ENSOARG00000004811	QKI	8:85519408-85618252	68.8739	38.2	0.602036	0.00140253	0.0376208
ENSOARG00000012340	C1QL2	2:183401166-183402771	0	0.244635	-7.44465	0.00141255	0.0378586
ENSOARG00000002047	SMC4	1:225079140-225114367	12.5878	6.53137	0.691443	0.00142184	0.0380739
ENSOARG00000019191	TMPRSS6	3:180305932-180339121	0	0.0494753	-9.46594	0.0014229	0.0380739
ENSOARG00000014169	DISP1	12:24395980-24620861	7.8807	9.79622	-0.650827	0.00142854	0.0381936
ENSOARG00000014638	SMARCA1	X:107717855-107780695	208.371	115.514	0.595625	0.00143837	0.0383316
ENSOARG00000016787	BST-2B	5:5467620-5477662	0.810379	3.32454	-2.28705	0.00144071	0.038363
ENSOARG00000015568	SDCBP	9:37556752-37589709	107.698	138.021	-0.613229	0.00145377	0.0385665
ENSOARG00000004887	TTYH3	24:40571285-40593681	12.2017	16.4763	-0.681616	0.00145511	0.0385665
ENSOARG00000021196	TTC9	7:79209905-79241790	6.37535	9.03475	-0.737641	0.00146239	0.0386891
ENSOARG00000000797	BRI3	24:37608927-37614656	27.4905	40.9113	-0.837008	0.00147466	0.038951
ENSOARG00000005055	HBP1	4:48287049-48318388	37.6667	49.4299	-0.650856	0.00149388	0.0393005
ENSOARG00000018924	TMEM232	5:106578306-106911809	0.262148	0.390435	-1.53043	0.00149584	0.0393206
ENSOARG00000011815	ENSOARG00000011815	16:39646080-39676492	10.4729	14.6049	-0.741608	0.00150038	0.0393627
ENSOARG00000005235	GYG1	1:237191642-237232924	15.053	7.89814	0.675268	0.00150372	0.0394015
ENSOARG00000011569	DEPDC1	1:43786335-43806101	8.49048	3.50152	1.00721	0.00151955	0.0397846
ENSOARG00000011034	ENSOARG00000011034	2:248147873-248164988	0.026008	0	7.38081	0.00155724	0.0405449
ENSOARG00000001727	DISP3	12:40284458-40320838	1.4691	0.338551	1.86718	0.00156002	0.0405854
ENSOARG00000013649	VOPP1	19:384746-562037	1.57685	2.61359	-1.00778	0.00156557	0.0406973
ENSOARG00000018501	SIRPB2	13:58976549-58985079	0.0553103	0	7.4541	0.00158075	0.041027
ENSOARG00000014173	ANO4	3:169621958-170061610	0.29892	0.729374	-2.25497	0.00158984	0.0412303
ENSOARG00000014382	ANAPC1	3:105840829-105932962	14.9723	8.22105	0.617579	0.00159718	0.0413553
ENSOARG00000020357	FOXO6	1:15666587-15686970	0	0.075412	-9.38963	0.00161159	0.0415972
ENSOARG00000009139	FYCO1	19:53253064-53317987	7.5118	9.93106	-0.649525	0.00161991	0.0417457
ENSOARG00000007057	TMEM245	2:14145883-14219671	36.423	20.1958	0.599552	0.00162129	0.0417457
ENSOARG00000010358	RUNX2	20:18661024-18892411	12.2028	17.6054	-0.797621	0.00163787	0.0421101
ENSOARG00000014288	FGD2	20:11002744-11028156	0	0.0608747	-9.33726	0.00164134	0.0421663
ENSOARG00000018607	C5orf30	5:99509492-99669502	22.1696	20.3366	-0.684585	0.00164491	0.0421699
ENSOARG00000004954	RAB27B	23:54443543-54458530	7.46845	10.8964	-0.795292	0.00165654	0.0423908
ENSOARG00000014474	MROH1	9:13613961-13633383	8.96854	12.547	-0.730333	0.00167551	0.0427972
ENSOARG00000000344	PLXDC2	13:20372178-20811742	4.44018	6.23263	-0.737762	0.00169229	0.0431375
ENSOARG00000016798	SAT1	X:21149295-21152486	98.4244	137.162	-0.720915	0.00170581	0.0433476
ENSOARG00000012495	TCF3	5:41377443-41407200	3.06272	4.66037	-0.858266	0.0017217	0.0436502
ENSOARG00000004835	BRCA1	11:42540869-42607539	9.68544	5.04407	0.68298	0.00173028	0.0437325
ENSOARG00000003492	CALM1	7:98883684-98887966	394.825	217.743	0.605285	0.00173485	0.0438041
ENSOARG00000016522	ENSOARG00000016522	17:30989710-30990898	0	8.20744	-11.9832	0.00174025	0.0438494
ENSOARG00000002129	COL5A1	3:1380359-1496634	62.7706	82.3553	-0.685759	0.00175023	0.0440186
ENSOARG00000011218	SARNP	3:163373110-163435373	5.80162	3.45133	0.8614	0.00175098	0.0440186
ENSOARG00000012720	IRF6	12:71642946-71654633	5.4826	1.29214	1.83877	0.00176137	0.0442121
ENSOARG00000009732	FYN	8:25708337-25896168	2.8736	3.7895	-0.649434	0.00176733	0.0442948
ENSOARG00000014082	ENPP3	8:56800675-56891139	0.00988333	0.112016	-3.7437	0.00176737	0.0442948
ENSOARG00000012846	TRPM3	2:65322756-65629114	7.11679	3.14362	0.954119	0.00177297	0.0443675
ENSOARG00000000605	PLXNB1	19:51378857-51401708	2.22388	4.19445	-1.15192	0.00178529	0.0445739
ENSOARG00000015263	CTSB	2:104431014-104438581	172.235	219.573	-0.599646	0.00182846	0.0455319
ENSOARG00000013440	IFI44	1:54477133-54495155	0.818494	2.48253	-1.85356	0.00182921	0.0455319
ENSOARG00000007080	ENSOARG00000007080	14:2787215-3071357	0	0.00518667	-9.26884	0.00184826	0.0459016
ENSOARG00000009174	ENSOARG00000009174	6:54716486-54718756	0	0.65122	-9.38193	0.00186337	0.046242
ENSOARG00000007071	WWC2	26:12837001-12904916	13.0966	6.6919	0.732605	0.00187182	0.0464166
ENSOARG00000018577	ENSOARG00000018577	24:36839514-36844078	117.158	174.594	-0.848483	0.00188065	0.0466005
ENSOARG00000013661	NEK6	3:11422078-11465075	2.20132	3.37071	-0.859409	0.00189548	0.0469204
ENSOARG00000001184	CHRNB4	18:30045715-30061504	5.05111	1.5268	1.53068	0.0018972	0.0469204
ENSOARG00000005862	LRBA	17:6629495-7379158	11.865	6.85891	0.575128	0.00189785	0.0469204
ENSOARG00000001874	UTRN	8:68630257-69133481	62.541	34.4939	0.60955	0.00190217	0.0469918
ENSOARG00000008620	LTF	19:52870333-52903163	0	0.0107833	-7.30811	0.00191327	0.0472304
ENSOARG00000005563	GDF6	9:80656887-80673554	0.138871	1.74385	-3.47318	0.0019177	0.0473043
ENSOARG00000008341	MTURN	4:66135817-66165145	19.6703	25.4117	-0.621522	0.00192173	0.0473324
ENSOARG00000017553	ENSOARG00000017553	11:24001621-24029937	0.032265	0.429909	-3.93383	0.00193103	0.047526
ENSOARG00000003922	MXRA8	12:49244103-49247665	140.513	183.535	-0.635156	0.00195093	0.0479554
ENSOARG00000015847	MYL9	13:65216632-65221569	277.081	144.507	0.676266	0.00196402	0.0481933
ENSOARG00000008581	SMC1A	X:49533548-49567458	9.3247	4.8091	0.709414	0.00196694	0.0482289
ENSOARG00000009304	ADD3	22:29522381-29650217	3.23855	4.36044	-0.687717	0.00198092	0.0485355
ENSOARG00000019611	CLIP4	3:35840677-35897004	2.05289	0.820559	1.08048	0.00199867	0.0488248
ENSOARG00000002688	ANK1	26:35067544-35198492	0.00841867	0.255241	-4.5885	0.00200653	0.0489438
ENSOARG00000016649	CDC42SE2	5:20610981-20735635	2.71346	5.81184	-1.35293	0.00200884	0.0489638
ENSOARG00000002088	GRK5	22:38323057-38552331	4.72518	1.95107	0.830301	0.00202486	0.049281
ENSOARG00000019406	LRP10	7:21570979-21579654	16.3132	22.6634	-0.72236	0.00202844	0.0493317
ENSOARG00000017927	CORO1C	17:63912171-63962877	67.0653	37.7796	0.581804	0.00203247	0.0493565
ENSOARG00000003246	IKBKB	26:35610612-35665439	4.16517	6.83921	-0.87594	0.00205259	0.0496509
ENSOARG00000014176	CCNA2	6:3657737-3663110	24.7167	10.3638	0.990629	0.00205959	0.049721
ENSOARG00000020416	ATP13A3	1:191315661-191394900	88.8794	50.3542	0.570761	0.00206568	0.0498313
ENSOARG00000021081	WDHD1	7:64376736-64426508	5.19562	2.62586	0.730093	0.00206747	0.0498379
ENSOARG00000007311	OIT3	25:28801109-28826985	0.720693	1.97522	-1.69835	0.00207145	0.0498599
ENSOARG00000012072	UNC13B	2:52817902-53036532	4.9516	2.67322	0.647216	0.00207281	0.0498599
ENSOARG00000007185	STK32B	6:103332684-103713145	0	0.0206557	-11.8264	0.00207294	0.0498599
ENSOARG00000008195	CYP4V2	26:14981310-14999315	8.49481	11.7108	-0.716297	0.00207749	0.0499327
