# Supplementary material for: LncGSAR Controls Ovarian Granulosa Cell Steroidogenesis via Sponging MiR-125b to Activate SCAP/SREBP Pathway
Source: Int J Mol Sci. 2022 Oct 12;23(20):12132. doi: 10.3390/ijms232012132 (PMC9603659; doi:10.3390/ijms232012132)
Supplement: Supplementary file 1 [file ijms-23-12132-s001.zip › Table S6.xlsx]

## Sheet: Sheet1
LncGSAR controls Ovarian granulosa cell steroidogenesis via sponging MiR-125b to activate SCAP/SREBP pathway
Supplementary Table S6. The information of ceRNA (lncGSAR-miRNA-mRNA) Network
lncRNA_ID	lncRNA_Gene_ID	lncRNA_Gene_Name	miRNA_ID	mRNA_ID	mRNA_Gene_ID	mRNA_Gene_Name	Pearson_value	Pvalue
TCONS_00219351	XLOC_163955	XLOC_163955	oar-miR-125b	ENSOART00000012917	ENSOARG00000011864	PFKL	0.863636	0.0122381
TCONS_00219351	XLOC_163955	XLOC_163955	oar-miR-125b	ENSOART00000022696	ENSOARG00000020832	PHC2	-0.546577	0.204251
TCONS_00219351	XLOC_163955	XLOC_163955	oar-miR-125b	ENSOART00000022702	ENSOARG00000020838	GPRC5A	0.920266	0.00330185
TCONS_00219351	XLOC_163955	XLOC_163955	oar-miR-125b	ENSOART00000007198	ENSOARG00000006618	MLF2	0.7076	0.0752911
TCONS_00219351	XLOC_163955	XLOC_163955	oar-miR-125b	ENSOART00000004231	ENSOARG00000003881	SCAP	-0.733363	0.0607047
TCONS_00219351	XLOC_163955	XLOC_163955	oar-miR-125b	ENSOART00000000142	ENSOARG00000000135	PBX2	0.882763	0.0084777
TCONS_00219351	XLOC_163955	XLOC_163955	oar-miR-125b	ENSOART00000011182	ENSOARG00000010277	CDC42BPG	-0.0258321	0.956161
TCONS_00219351	XLOC_163955	XLOC_163955	oar-miR-125b	ENSOART00000005327	ENSOARG00000004887	TTYH3	-0.79825	0.0313947
